# Supplementary material for: Composition and dynamics of the respiratory tract microbiome in intubated patients
Source: Microbiome. 2016 Feb 11;4:7. doi: 10.1186/s40168-016-0151-8 (PMC4750361; doi:10.1186/s40168-016-0151-8)
Supplement: Additional file 3: — Closed-reference OTU table. Closed-reference OTU taxonomic assignments. Sequence data was analyzed using the Quantitative Insights Into Microbial Ecology (QIIME) bioinformatics pipeline, version 1.8.0. Sequence alignment was performed via PyNAST, closed-reference operational taxonomic unit (OTU) formation, and taxonomic assignment was based on the Greengenes (13.8) taxonomy. Closed-reference OTUs were used in all comparisons between intubated subjects and healthy controls. (ZIP 90.8 KB) [file 40168_2016_151_MOESM3_ESM.zip]

Archive with 2 entries (2 files):
- closed_ref_assignment_qiime.txt
- otu_cr_op_et.txt
