# Supplementary material for: Composition and dynamics of the respiratory tract microbiome in intubated patients
Source: Microbiome. 2016 Feb 11;4:7. doi: 10.1186/s40168-016-0151-8 (PMC4750361; doi:10.1186/s40168-016-0151-8)
Supplement: Additional file 4: — De novo OTU table. Taxonomic assignments of de novo OTUs. Sequence data was analyzed using the Quantitative Insights Into Microbial Ecology (QIIME) bioinformatics pipeline, version 1.8.0. Sequence alignment was performed via PyNAST, with de novo operational taxonomic unit (OTU) formation via uclust as per QIIME default settings. Taxonomic assignment of de novo OTUs was based on BLAST of representative sequences against the Living Tree Project database (SSU release 119), with the highest bit-score chosen. De novo OTUs were used in comparison to clinical culture data. (ZIP 404 KB) [file 40168_2016_151_MOESM4_ESM.zip › de_novo_assignment_ltp.txt]

otu	assignment
denovo1	Bacteroides_acidifaciens
denovo100	Capnocytophaga_leadbetteri
denovo1000	Prevotella_intermedia
denovo10004	Propionibacterium_acnes
denovo10005	Tessaracoccus_bendigoensis
denovo1001	Atopobium_vaginae
denovo10010	Gemella_morbillorum
denovo10010	Gemella_haemolysans
denovo10011	Prevotella_scopos
denovo10013	Prevotella_denticola
denovo10015	Veillonella_criceti
denovo10016	Porphyromonas_catoniae
denovo10017	Porphyromonas_catoniae
denovo10018	Veillonella_tobetsuensis
denovo10018	Veillonella_parvula
denovo10019	Selenomonas_sputigena
denovo10020	Granulicatella_adiacens
denovo10021	Clostridium_rectum
denovo10022	Fusobacterium_nucleatum_subsp._animalis
denovo10025	Aridibacter_famidurans
denovo10026	Streptococcus_pseudopneumoniae
denovo10026	Streptococcus_mitis
denovo10027	Acinetobacter_junii
denovo10027	Acinetobacter_haemolyticus
denovo1003	Prevotella_maculosa
denovo10030	Porphyromonas_endodontalis
denovo10032	Prevotella_intermedia
denovo10036	Actinomyces_meyeri
denovo10037	Lactobacillus_gasseri
denovo10038	Veillonella_tobetsuensis
denovo10038	Veillonella_parvula
denovo1004	Arthrobacter_subterraneus
denovo10040	Lautropia_mirabilis
denovo10042	Granulicatella_adiacens
denovo10045	Prevotella_veroralis
denovo10047	Lactobacillus_gasseri
denovo10049	Sphingomonas_ursincola
denovo10049	Blastomonas_natatoria
denovo10052	Anaerocella_delicata
denovo10055	Prevotella_salivae
denovo10056	Gemella_haemolysans
denovo10058	Streptococcus_vestibularis
denovo10058	Streptococcus_salivarius_subsp._salivarius
denovo10058	Streptococcus_oligofermentans
denovo10058	Streptococcus_intermedius
denovo10058	Streptococcus_gordonii
denovo10059	Eubacterium_saphenum
denovo10061	Eubacterium_brachy
denovo10063	Porphyromonas_endodontalis
denovo10065	Porphyromonas_catoniae
denovo10066	Sphingobacterium_daejeonense
denovo10068	Actinomyces_meyeri
denovo10073	Streptococcus_salivarius_subsp._salivarius
denovo10075	Prevotella_melaninogenica
denovo10077	Slackia_exigua
denovo10080	Bulleidia_extructa
denovo10086	Fusobacterium_nucleatum_subsp._polymorphum
denovo10089	Streptococcus_gordonii
denovo1009	Devosia_insulae
denovo10090	Reinekea_marinisedimentorum
denovo10090	Marinobacterium_marisflavi
denovo10092	Veillonella_denticariosi
denovo10094	Dialister_invisus
denovo10095	Naasia_aerilata
denovo10096	Lactobacillus_fermentum
denovo10099	Alloprevotella_tannerae
denovo101	Alloprevotella_tannerae
denovo10104	Porphyromonas_catoniae
denovo10107	Streptococcus_parasanguinis
denovo10108	Tessaracoccus_bendigoensis
denovo10109	Streptococcus_constellatus_subsp._constellatus
denovo10110	Prevotella_melaninogenica
denovo10111	Actinomyces_meyeri
denovo10113	Streptococcus_parasanguinis
denovo10114	Fusobacterium_nucleatum_subsp._polymorphum
denovo10115	Porphyromonas_catoniae
denovo10116	Streptococcus_anginosus
denovo10119	Prevotella_denticola
denovo10122	Rothia_mucilaginosa
denovo10124	Actinomyces_cardiffensis
denovo10126	Fusobacterium_nucleatum_subsp._vincentii
denovo10128	Veillonella_tobetsuensis
denovo10130	Actinomyces_oris
denovo10131	Streptococcus_vestibularis
denovo10131	Streptococcus_salivarius_subsp._salivarius
denovo10132	Staphylococcus_aureus_subsp._aureus
denovo10132	Staphylococcus_aureus_subsp._anaerobius
denovo10133	Streptococcus_dentisani
denovo10135	Porphyromonas_catoniae
denovo10138	Staphylococcus_aureus_subsp._aureus
denovo10138	Staphylococcus_aureus_subsp._anaerobius
denovo10139	Lactobacillus_gasseri
denovo10140	Granulicatella_adiacens
denovo10143	Granulicatella_adiacens
denovo10147	Actinomyces_turicensis
denovo10148	Prevotella_melaninogenica
denovo10150	Centipeda_periodontii
denovo10152	Negativicoccus_succinicivorans
denovo10153	Abiotrophia_defectiva
denovo10155	Actinomyces_oris
denovo10156	Prevotella_timonensis
denovo10158	Prevotella_veroralis
denovo10160	Rothia_mucilaginosa
denovo10162	Prevotella_nanceiensis
denovo10165	Gemella_haemolysans
denovo10167	Streptococcus_infantis
denovo10169	Lactobacillus_gasseri
denovo1017	Fusobacterium_nucleatum_subsp._vincentii
denovo10170	Lactobacillus_taiwanensis
denovo10170	Lactobacillus_gasseri
denovo10175	Granulicatella_adiacens
denovo10177	Neisseria_flavescens
denovo1018	Granulicatella_adiacens
denovo10184	Prevotella_pallens
denovo10188	Actinomyces_georgiae
denovo10190	Corynebacterium_simulans
denovo10193	Corynebacterium_xerosis
denovo10193	Corynebacterium_freneyi
denovo10196	Corynebacterium_singulare
denovo10197	Alloprevotella_tannerae
denovo10198	Campylobacter_gracilis
denovo10200	Veillonella_tobetsuensis
denovo10201	Prevotella_jejuni
denovo10203	Prevotella_oris
denovo10204	Veillonella_tobetsuensis
denovo10206	Luteimonas_composti
denovo10208	Porphyromonas_catoniae
denovo10210	Staphylococcus_epidermidis
denovo10211	Lactobacillus_paracasei_subsp._paracasei
denovo10216	Prevotella_scopos
denovo10216	Prevotella_jejuni
denovo10217	Pseudonocardia_benzenivorans
denovo10218	Prevotella_melaninogenica
denovo10218	Prevotella_jejuni
denovo10219	Streptococcus_dentisani
denovo1022	Atopobium_vaginae
denovo10220	Salinicoccus_sesuvii
denovo10220	Salinicoccus_jeotgali
denovo10220	Salinicoccus_hispanicus
denovo10222	Prevotella_buccae
denovo10223	Streptococcus_parasanguinis
denovo10224	Porphyromonas_catoniae
denovo10226	Streptococcus_salivarius_subsp._salivarius
denovo10227	Staphylococcus_epidermidis
denovo10229	Prevotella_denticola
denovo1023	Alloprevotella_tannerae
denovo10230	Mycobacterium_tusciae
denovo10232	Rothia_dentocariosa
denovo10234	Prevotella_melaninogenica
denovo10235	Corynebacterium_simulans
denovo10237	Neisseria_sicca
denovo10238	Gordonibacter_urolithinfaciens
denovo10238	Eggerthella_sinensis
denovo10240	Fusobacterium_nucleatum_subsp._polymorphum
denovo10241	Fusobacterium_canifelinum
denovo10246	Tannerella_forsythia
denovo10248	Moryella_indoligenes
denovo10248	Fusobacterium_naviforme
denovo10249	Veillonella_denticariosi
denovo1025	Staphylococcus_epidermidis
denovo10255	Prevotella_salivae
denovo10260	Alloprevotella_tannerae
denovo10262	Actinomyces_turicensis
denovo10263	Veillonella_magna
denovo10265	Actinomyces_oris
denovo10267	Veillonella_parvula
denovo10270	Fusobacterium_nucleatum_subsp._vincentii
denovo10270	Fusobacterium_canifelinum
denovo10271	Actinomyces_viscosus
denovo10276	Streptomyces_coelicoflavus
denovo10277	Prevotella_pallens
denovo10278	Prevotella_oris
denovo10279	Streptococcus_gordonii
denovo1028	Prevotella_jejuni
denovo10280	Leptotrichia_wadei
denovo10282	Bacteroides_acidifaciens
denovo10284	Corynebacterium_simulans
denovo10285	Veillonella_denticariosi
denovo10287	Janibacter_cremeus
denovo10288	Prevotella_oralis
denovo10289	Lactococcus_raffinolactis
denovo10291	Olsenella_profusa
denovo10293	Haemophilus_influenzae
denovo10295	Prevotella_denticola
denovo10296	Lactobacillus_gasseri
denovo10298	Herminiimonas_saxobsidens
denovo10299	Prevotella_veroralis
denovo10300	Gemella_sanguinis
denovo10305	Veillonella_parvula
denovo10305	Veillonella_denticariosi
denovo10306	Veillonella_denticariosi
denovo10307	Veillonella_denticariosi
denovo10308	Prevotella_nanceiensis
denovo10314	Porphyromonas_gingivalis
denovo10317	Prevotella_oris
denovo10318	Fusobacterium_canifelinum
denovo10319	Prevotella_denticola
denovo1032	Corynebacterium_simulans
denovo10322	Actinomyces_urogenitalis
denovo10327	Bacteroides_dorei
denovo10329	Capnocytophaga_ochracea
denovo10330	Staphylococcus_hominis_subsp._hominis
denovo10334	Streptococcus_cristatus
denovo10335	Dialister_pneumosintes
denovo10336	Prevotella_veroralis
denovo10338	Prevotella_oulorum
denovo10339	Prevotella_melaninogenica
denovo1034	Actinotalea_ferrariae
denovo10341	Staphylococcus_aureus_subsp._aureus
denovo10341	Staphylococcus_aureus_subsp._anaerobius
denovo10343	Capnocytophaga_leadbetteri
denovo10344	Leptotrichia_trevisanii
denovo10345	Atopobium_rimae
denovo10351	Prevotella_melaninogenica
denovo10352	Actinomyces_graevenitzii
denovo10353	Abiotrophia_defectiva
denovo10358	Haemophilus_parasuis
denovo1036	Treponema_socranskii_subsp._buccale
denovo10364	Prevotella_veroralis
denovo10365	Streptococcus_gordonii
denovo10368	Gemella_haemolysans
denovo10370	Prevotella_jejuni
denovo10373	Fusobacterium_nucleatum_subsp._polymorphum
denovo10374	Prevotella_histicola
denovo10375	Prevotella_loescheii
denovo10377	Neisseria_flavescens
denovo10378	Haemophilus_influenzae
denovo10379	Streptococcus_anginosus
denovo1038	Prevotella_scopos
denovo1038	Prevotella_jejuni
denovo10380	Lactobacillus_rhamnosus
denovo10381	Veillonella_atypica
denovo10385	Rothia_dentocariosa
denovo10386	Fretibacterium_fastidiosum
denovo10387	Alloprevotella_rava
denovo10388	Granulicatella_elegans
denovo1039	Streptococcus_oralis
denovo10391	Selenomonas_artemidis
denovo10394	Patulibacter_minatonensis
denovo10394	Patulibacter_ginsengiterrae
denovo10394	Patulibacter_americanus
denovo10396	Neisseria_sicca
denovo10397	Microbacterium_awajiense
denovo10399	Prevotella_maculosa
denovo104	Staphylococcus_epidermidis
denovo1040	Veillonella_denticariosi
denovo10404	Porphyromonas_catoniae
denovo10405	Gemella_haemolysans
denovo10407	Veillonella_parvula
denovo10408	Porphyromonas_bennonis
denovo10410	Gemella_morbillorum
denovo10413	Oscillibacter_valericigenes
denovo10415	Lactobacillus_pontis
denovo10416	Granulicatella_adiacens
denovo1042	Porphyromonas_gulae
denovo10421	Prevotella_enoeca
denovo10423	Neisseria_flavescens
denovo10427	Prevotella_oris
denovo10429	Alloprevotella_tannerae
denovo10430	Veillonella_tobetsuensis
denovo10430	Veillonella_parvula
denovo10439	Dialister_pneumosintes
denovo1044	Prevotella_nanceiensis
denovo10440	Treponema_socranskii_subsp._socranskii
denovo10442	Prevotella_baroniae
denovo10443	Stomatobaculum_longum
denovo10446	Asteroleplasma_anaerobium
denovo10447	Actinomyces_meyeri
denovo10448	Gemella_morbillorum
denovo10449	Streptococcus_mitis
denovo1045	Leptotrichia_wadei
denovo10451	Parvimonas_micra
denovo10454	Stomatobaculum_longum
denovo10455	Rothia_mucilaginosa
denovo10456	Shuttleworthia_satelles
denovo10457	Prochlorococcus_marinus_subsp._pastoris
denovo1046	Streptococcus_australis
denovo10460	Ureaplasma_parvum
denovo10464	Veillonella_denticariosi
denovo10466	Capnocytophaga_gingivalis
denovo10468	Bacteroides_acidifaciens
denovo10469	Neisseria_flavescens
denovo10473	Leptotrichia_goodfellowii
denovo10475	Parvimonas_micra
denovo10479	Streptococcus_parasanguinis
denovo1048	Pseudocitrobacter_faecalis
denovo1048	Enterobacter_massiliensis
denovo10480	Veillonella_criceti
denovo10482	Veillonella_denticariosi
denovo10484	Prevotella_melaninogenica
denovo10485	Alloprevotella_tannerae
denovo10486	Prevotella_denticola
denovo10488	Dialister_propionicifaciens
denovo10490	Prevotella_pallens
denovo10492	Phocaeicola_abscessus
denovo10498	Neisseria_sicca
denovo105	Streptococcus_intermedius
denovo105	Streptococcus_constellatus_subsp._constellatus
denovo10502	Neisseria_subflava
denovo10506	Streptococcus_constellatus_subsp._viborgensis
denovo10506	Streptococcus_constellatus_subsp._constellatus
denovo10508	Veillonella_tobetsuensis
denovo1051	Streptococcus_sanguinis
denovo10510	Ureibacillus_thermosphaericus
denovo10511	Kofleria_flava
denovo10512	Prevotella_jejuni
denovo10518	Herbaspirillum_chlorophenolicum
denovo1052	Prevotella_corporis
denovo10520	Enterococcus_faecalis
denovo10522	Selenomonas_noxia
denovo10524	Staphylococcus_aureus_subsp._aureus
denovo10524	Staphylococcus_aureus_subsp._anaerobius
denovo10525	Atopobium_parvulum
denovo10527	Fusobacterium_canifelinum
denovo10531	Streptococcus_tigurinus
denovo10533	Prevotella_jejuni
denovo10536	Leptotrichia_wadei
denovo10536	Leptotrichia_shahii
denovo10537	Megasphaera_micronuciformis
denovo10538	Actinomyces_meyeri
denovo10539	Prevotella_denticola
denovo10540	Veillonella_criceti
denovo10547	Pseudoramibacter_alactolyticus
denovo10548	Oribacterium_sinus
denovo10554	Staphylococcus_aureus_subsp._aureus
denovo10554	Staphylococcus_aureus_subsp._anaerobius
denovo10558	Fusobacterium_nucleatum_subsp._polymorphum
denovo10559	Porphyromonas_gingivalis
denovo1056	Rothia_mucilaginosa
denovo10567	Prevotella_pallens
denovo10569	Legionella_fairfieldensis
denovo1057	Atopobium_rimae
denovo10572	Prevotella_buccae
denovo10574	Prevotella_histicola
denovo10576	Staphylococcus_aureus_subsp._aureus
denovo10576	Staphylococcus_aureus_subsp._anaerobius
denovo10578	Veillonella_tobetsuensis
denovo10578	Veillonella_atypica
denovo10579	Treponema_lecithinolyticum
denovo1058	Campylobacter_showae
denovo10580	Capnocytophaga_leadbetteri
denovo10585	Granulicatella_adiacens
denovo10587	Prevotella_melaninogenica
denovo1059	Gemella_morbillorum
denovo10591	Parvimonas_micra
denovo10592	Streptococcus_parasanguinis
denovo10593	Novosphingobium_lentum
denovo10595	Staphylococcus_aureus_subsp._aureus
denovo10595	Staphylococcus_aureus_subsp._anaerobius
denovo10597	Janibacter_limosus
denovo10598	Porphyromonas_catoniae
denovo10600	Prevotella_denticola
denovo10601	Paraprevotella_xylaniphila
denovo10602	Corynebacterium_xerosis
denovo10603	Fusobacterium_nucleatum_subsp._vincentii
denovo10604	Janibacter_cremeus
denovo10605	Prevotella_jejuni
denovo10606	Fusobacterium_nucleatum_subsp._vincentii
denovo10606	Fusobacterium_nucleatum_subsp._nucleatum
denovo10610	Nisaea_denitrificans
denovo10611	Dialister_succinatiphilus
denovo10612	Granulicatella_adiacens
denovo10613	Staphylococcus_aureus_subsp._aureus
denovo10613	Staphylococcus_aureus_subsp._anaerobius
denovo10617	Prevotella_oris
denovo10618	Citrobacter_koseri
denovo10621	Prevotella_scopos
denovo10621	Prevotella_melaninogenica
denovo10621	Prevotella_jejuni
denovo10624	Dialister_propionicifaciens
denovo10627	Prevotella_saccharolytica
denovo10628	Haemophilus_parainfluenzae
denovo10630	Veillonella_parvula
denovo10632	Fusobacterium_periodonticum
denovo10634	Abiotrophia_defectiva
denovo10636	Porphyromonas_endodontalis
denovo10637	Porphyromonas_catoniae
denovo10638	Coprococcus_eutactus
denovo10639	Sneathia_sanguinegens
denovo1064	Capnocytophaga_gingivalis
denovo10640	Selenomonas_artemidis
denovo10641	Streptococcus_parasanguinis
denovo10643	Thermomonas_koreensis
denovo10644	Megasphaera_micronuciformis
denovo10647	Streptococcus_pseudopneumoniae
denovo10647	Streptococcus_mitis
denovo10648	Pontibacter_indicus
denovo10649	Corynebacterium_simulans
denovo10650	Corynebacterium_xerosis
denovo10652	Porphyromonas_endodontalis
denovo10654	Prevotella_jejuni
denovo10659	Enterococcus_faecalis
denovo10660	Corynebacterium_simulans
denovo10662	Acinetobacter_junii
denovo10664	Streptococcus_parasanguinis
denovo10665	Rothia_mucilaginosa
denovo10666	Anaerococcus_octavius
denovo10667	Granulicatella_adiacens
denovo10669	Streptococcus_infantis
denovo10670	Bacteroides_coprophilus
denovo10673	Fusobacterium_nucleatum_subsp._polymorphum
denovo10674	Porphyromonas_catoniae
denovo10677	Prevotella_melaninogenica
denovo10678	Porphyromonas_catoniae
denovo1068	Christensenella_minuta
denovo10680	Alloprevotella_tannerae
denovo10681	Porphyromonas_gingivalis
denovo10682	Alloprevotella_rava
denovo10685	Staphylococcus_aureus_subsp._aureus
denovo10685	Staphylococcus_aureus_subsp._anaerobius
denovo10686	Eubacterium_brachy
denovo10690	Capnocytophaga_leadbetteri
denovo10691	Prevotella_denticola
denovo10693	Porphyromonas_catoniae
denovo10694	Enterococcus_faecalis
denovo10695	Ureaplasma_parvum
denovo10698	Leptotrichia_goodfellowii
denovo107	Streptococcus_parasanguinis
denovo1070	Legionella_adelaidensis
denovo10700	Corynebacterium_doosanense
denovo10701	Streptococcus_salivarius_subsp._thermophilus
denovo10703	Actinomyces_weissii
denovo10705	Fibrobacter_succinogenes_subsp._succinogenes
denovo10708	Prevotella_melaninogenica
denovo10709	Selenomonas_sputigena
denovo1071	Neisseria_flavescens
denovo10711	Planococcus_halocryophilus
denovo10713	Gemella_sanguinis
denovo10714	Prevotella_melaninogenica
denovo10718	Campylobacter_fetus_subsp._venerealis
denovo10718	Campylobacter_fetus_subsp._fetus
denovo10719	Peptostreptococcus_anaerobius
denovo1072	Fusobacterium_nucleatum_subsp._polymorphum
denovo10722	Ureaplasma_parvum
denovo10723	Parvimonas_micra
denovo10725	Fusobacterium_nucleatum_subsp._polymorphum
denovo10729	Prevotella_pallens
denovo1073	Streptococcus_peroris
denovo10731	Streptococcus_gordonii
denovo10732	Granulicatella_adiacens
denovo10737	Actinomyces_georgiae
denovo10738	Streptococcus_infantis
denovo10739	Megasphaera_micronuciformis
denovo1074	Neisseria_sicca
denovo10740	Porphyromonas_catoniae
denovo10742	Porphyromonas_catoniae
denovo10745	Rickettsia_raoultii
denovo10745	Parvularcula_lutaonensis
denovo10747	Prevotella_oris
denovo10749	Campylobacter_rectus
denovo10751	Prevotella_histicola
denovo10752	Lactobacillus_rhamnosus
denovo10754	Streptococcus_sanguinis
denovo10755	Staphylococcus_aureus_subsp._aureus
denovo10755	Staphylococcus_aureus_subsp._anaerobius
denovo10756	Clostridium_populeti
denovo10760	Staphylococcus_aureus_subsp._aureus
denovo10760	Staphylococcus_aureus_subsp._anaerobius
denovo10761	Granulicatella_adiacens
denovo10764	Prevotella_veroralis
denovo10765	Streptococcus_peroris
denovo10768	Arthrobacter_tumbae
denovo10769	Dialister_invisus
denovo10770	Rothia_mucilaginosa
denovo10776	Porphyromonas_catoniae
denovo10777	Granulicatella_adiacens
denovo10779	Prevotella_veroralis
denovo10780	Fusobacterium_nucleatum_subsp._polymorphum
denovo10782	Enterococcus_faecalis
denovo10786	Granulicatella_elegans
denovo10788	Streptococcus_mitis
denovo10790	Streptococcus_oralis
denovo10792	Chryseobacterium_palustre
denovo10793	Streptococcus_constellatus_subsp._constellatus
denovo10794	Porphyromonas_catoniae
denovo10795	Dialister_pneumosintes
denovo10798	Tannerella_forsythia
denovo10799	Lactobacillus_gasseri
denovo108	Kistimonas_asteriae
denovo1080	Prevotella_baroniae
denovo10800	Veillonella_tobetsuensis
denovo10802	Prevotella_melaninogenica
denovo10804	Capnocytophaga_sputigena
denovo10806	Enterococcus_faecalis
denovo10809	Streptococcus_parasanguinis
denovo1081	Veillonella_denticariosi
denovo10811	Rothia_mucilaginosa
denovo10812	Streptococcus_infantis
denovo10815	Streptococcus_gallinaceus
denovo10818	Selenomonas_artemidis
denovo10820	Streptococcus_sanguinis
denovo10822	Fusobacterium_nucleatum_subsp._nucleatum
denovo10823	Porphyromonas_catoniae
denovo10827	Streptococcus_parasanguinis
denovo10828	Veillonella_parvula
denovo10829	Alloprevotella_tannerae
denovo10830	Actinomyces_meyeri
denovo10831	Acetobacter_pomorum
denovo10831	Acetobacter_persici
denovo10831	Acetobacter_pasteurianus_subsp._pasteurianus
denovo10831	Acetobacter_pasteurianus_subsp._paradoxus
denovo10831	Acetobacter_papayae
denovo10831	Acetobacter_orientalis
denovo10831	Acetobacter_cerevisiae
denovo10832	Kocuria_koreensis
denovo10833	Hahella_antarctica
denovo10835	Enterococcus_faecalis
denovo10837	Fusobacterium_nucleatum_subsp._vincentii
denovo10838	Streptococcus_infantis
denovo1084	Veillonella_tobetsuensis
denovo1084	Veillonella_parvula
denovo10842	Veillonella_criceti
denovo10843	Paenibacillus_phoenicis
denovo10844	Streptococcus_infantis
denovo1085	Streptococcus_cristatus
denovo10851	Prevotella_nanceiensis
denovo10852	Granulicatella_adiacens
denovo10856	Bacillus_humi
denovo10857	Staphylococcus_epidermidis
denovo10859	Hydrogenibacillus_schlegelii
denovo10863	Rhodococcus_corynebacterioides
denovo10865	Bacteroides_coprocola
denovo10867	Prevotella_denticola
denovo10868	Veillonella_parvula
denovo1087	Lactobacillus_fermentum
denovo10871	Ureaplasma_parvum
denovo10877	Prevotella_oris
denovo10878	Denitratisoma_oestradiolicum
denovo10880	Prevotella_jejuni
denovo10881	Granulicatella_adiacens
denovo10882	Atopobium_rimae
denovo10883	Prevotella_oris
denovo10884	Tannerella_forsythia
denovo10885	Anaerosinus_glycerini
denovo10886	Lactobacillus_fermentum
denovo10887	Shinella_fusca
denovo10889	Veillonella_denticariosi
denovo10890	Prevotella_salivae
denovo10892	Lactobacillus_gasseri
denovo10893	Atopobium_parvulum
denovo10894	Porphyromonas_catoniae
denovo10898	Neisseria_cinerea
denovo10900	Chitinophaga_ginsengisoli
denovo10900	Chitinophaga_filiformis
denovo10901	Ureaplasma_parvum
denovo10902	Streptococcus_gordonii
denovo10903	Porphyromonas_gingivalis
denovo10905	Helcococcus_sueciensis
denovo10906	Veillonella_tobetsuensis
denovo10907	Prevotella_jejuni
denovo10908	Geobacillus_stearothermophilus
denovo10909	Porphyromonas_endodontalis
denovo10910	Streptococcus_australis
denovo10911	Fusobacterium_nucleatum_subsp._vincentii
denovo10913	Veillonella_parvula
denovo10916	Phascolarctobacterium_faecium
denovo10919	Lactobacillus_paracasei_subsp._paracasei
denovo1092	Prevotella_scopos
denovo1092	Prevotella_melaninogenica
denovo10920	Rothia_mucilaginosa
denovo10923	Georgenia_muralis
denovo10924	Actinomyces_johnsonii
denovo10925	Oceanicola_marinus
denovo10925	Erythrobacter_flavus
denovo10929	Staphylococcus_aureus_subsp._aureus
denovo10929	Staphylococcus_aureus_subsp._anaerobius
denovo1093	Ethanoligenens_harbinense
denovo10930	Pelomonas_saccharophila
denovo10931	Prevotella_loescheii
denovo10934	Prevotella_jejuni
denovo10935	Capnocytophaga_gingivalis
denovo10936	Prevotella_melaninogenica
denovo10936	Prevotella_histicola
denovo10938	Streptococcus_gordonii
denovo10939	Veillonella_tobetsuensis
denovo10940	Lachnoanaerobaculum_umeaense
denovo10942	Paraprevotella_xylaniphila
denovo10944	Bacteroides_acidifaciens
denovo10950	Corynebacterium_simulans
denovo10952	Fusobacterium_nucleatum_subsp._vincentii
denovo10955	Bulleidia_extructa
denovo10957	Prevotella_nanceiensis
denovo10958	Sphingobium_limneticum
denovo1096	Porphyromonas_catoniae
denovo10960	Abiotrophia_defectiva
denovo10961	Prevotella_nanceiensis
denovo10962	Veillonella_parvula
denovo10963	Shuttleworthia_satelles
denovo10964	Megasphaera_micronuciformis
denovo10966	Granulicatella_elegans
denovo10970	Granulicatella_adiacens
denovo10972	Veillonella_tobetsuensis
denovo10972	Veillonella_parvula
denovo10974	Veillonella_tobetsuensis
denovo10974	Veillonella_parvula
denovo10976	Rothia_mucilaginosa
denovo10977	Porphyromonas_catoniae
denovo1098	Streptococcus_anginosus
denovo10980	Proteiniborus_ethanoligenes
denovo10981	Alloprevotella_tannerae
denovo10982	Prevotella_baroniae
denovo10983	Porphyromonas_gingivalis
denovo10984	Bifidobacterium_breve
denovo10986	Veillonella_denticariosi
denovo10992	Prevotella_jejuni
denovo10993	Staphylococcus_aureus_subsp._aureus
denovo10993	Staphylococcus_aureus_subsp._anaerobius
denovo10994	Streptococcus_parasanguinis
denovo10995	Fusobacterium_naviforme
denovo10996	Streptococcus_salivarius_subsp._salivarius
denovo10997	Lactobacillus_fermentum
denovo10998	Gemella_haemolysans
denovo10999	Streptococcus_anginosus
denovo11	Leptotrichia_shahii
denovo11000	Haemophilus_parainfluenzae
denovo11001	Prevotella_oris
denovo11002	Neisseria_sicca
denovo11003	Dialister_invisus
denovo11005	Prevotella_baroniae
denovo11006	Prevotella_intermedia
denovo11007	Staphylococcus_epidermidis
denovo11008	Blautia_glucerasea
denovo11009	Veillonella_parvula
denovo11010	Paenibacillus_thailandensis
denovo11012	Staphylococcus_epidermidis
denovo11013	Gemella_haemolysans
denovo11018	Veillonella_criceti
denovo1102	Prevotella_jejuni
denovo11020	Porphyromonas_catoniae
denovo11021	Haemophilus_influenzae
denovo11022	Prevotella_melaninogenica
denovo11024	Tannerella_forsythia
denovo11025	Prevotella_histicola
denovo11026	Veillonella_tobetsuensis
denovo11029	Porphyromonas_catoniae
denovo1103	Prevotella_jejuni
denovo11031	Fusobacterium_naviforme
denovo11032	Granulicatella_elegans
denovo11033	Leptotrichia_wadei
denovo11034	Veillonella_denticariosi
denovo11037	Streptococcus_anginosus
denovo11038	Alloprevotella_rava
denovo11042	Campylobacter_concisus
denovo11043	Actinomyces_oris
denovo11045	Veillonella_magna
denovo11046	Erwinia_mallotivora
denovo11048	Parvimonas_micra
denovo11050	Staphylococcus_hominis_subsp._hominis
denovo11052	Treponema_socranskii_subsp._socranskii
denovo11053	Prevotella_denticola
denovo11055	Prevotella_melaninogenica
denovo11058	Porphyromonas_gingivalis
denovo1106	Prevotella_intermedia
denovo11061	Lautropia_mirabilis
denovo11062	Dialister_pneumosintes
denovo11063	Ureaplasma_parvum
denovo11064	Veillonella_parvula
denovo11067	Rothia_mucilaginosa
denovo1107	Enterococcus_faecalis
denovo11070	Porphyromonas_catoniae
denovo11075	Gemella_morbillorum
denovo11077	Veillonella_parvula
denovo11077	Veillonella_denticariosi
denovo11078	Streptococcus_parasanguinis
denovo11078	Streptococcus_lactarius
denovo1108	Streptococcus_pseudopneumoniae
denovo1108	Streptococcus_mitis
denovo11080	Neisseria_flavescens
denovo11082	Haemophilus_parasuis
denovo11082	Haemophilus_influenzae
denovo11084	Staphylococcus_aureus_subsp._aureus
denovo11084	Staphylococcus_aureus_subsp._anaerobius
denovo11089	Belliella_pelovolcani
denovo11090	Dialister_invisus
denovo11098	Streptococcus_lactarius
denovo11099	Staphylococcus_aureus_subsp._aureus
denovo11099	Staphylococcus_aureus_subsp._anaerobius
denovo11101	Granulicatella_adiacens
denovo11102	Tessaracoccus_bendigoensis
denovo11103	Veillonella_tobetsuensis
denovo11104	Peptoniphilus_koenoeneniae
denovo11105	Leptotrichia_goodfellowii
denovo11107	Alloprevotella_tannerae
denovo11111	Bacteroides_faecichinchillae
denovo11113	Prevotella_maculosa
denovo11117	Alloprevotella_rava
denovo11119	Aggregatibacter_segnis
denovo1112	Neisseria_flavescens
denovo11120	Prevotella_denticola
denovo11122	Rothia_mucilaginosa
denovo11124	Prevotella_melaninogenica
denovo11126	Prevotella_melaninogenica
denovo1113	Megasphaera_micronuciformis
denovo11131	Rothia_mucilaginosa
denovo11133	Veillonella_magna
denovo11137	Prevotella_jejuni
denovo11138	Prevotella_saccharolytica
denovo11142	Alloprevotella_rava
denovo11143	Prevotella_veroralis
denovo11146	Actinomyces_meyeri
denovo11147	Granulicatella_elegans
denovo11149	Treponema_medium
denovo1115	Streptococcus_rubneri
denovo11150	Propionibacterium_acnes
denovo11154	Solirubrobacter_soli
denovo11157	Bacteroides_coprophilus
denovo11158	Lactobacillus_gasseri
denovo1116	Actinobacillus_indolicus
denovo11161	Aquincola_tertiaricarbonis
denovo11165	Staphylococcus_aureus_subsp._aureus
denovo11165	Staphylococcus_aureus_subsp._anaerobius
denovo11167	Fusobacterium_naviforme
denovo11168	Streptococcus_anginosus
denovo11170	Veillonella_tobetsuensis
denovo11170	Veillonella_parvula
denovo11172	Aciditerrimonas_ferrireducens
denovo11173	Selenomonas_noxia
denovo11174	Prevotella_pleuritidis
denovo11179	Lactobacillus_fermentum
denovo1118	Aquihabitans_daechungensis
denovo11180	Streptococcus_tigurinus
denovo11181	Pantoea_gaviniae
denovo11182	Shigella_dysenteriae
denovo11183	Prevotella_salivae
denovo11185	Bacteroides_acidifaciens
denovo11193	Bdellovibrio_bacteriovorus
denovo11196	Actinomyces_meyeri
denovo11197	Neisseria_flavescens
denovo11200	Streptococcus_tigurinus
denovo11202	Actinomyces_dentalis
denovo11205	Tessaracoccus_bendigoensis
denovo11206	Streptococcus_pseudopneumoniae
denovo11206	Streptococcus_pneumoniae
denovo11206	Streptococcus_mitis
denovo11207	Enterococcus_faecalis
denovo11209	Romboutsia_ilealis
denovo11210	Prevotella_melaninogenica
denovo11211	Neisseria_cinerea
denovo11215	Fusobacterium_nucleatum_subsp._polymorphum
denovo11217	Staphylococcus_aureus_subsp._aureus
denovo11217	Staphylococcus_aureus_subsp._anaerobius
denovo11219	Corynebacterium_singulare
denovo1122	Treponema_socranskii_subsp._socranskii
denovo11223	Prevotella_oralis
denovo11225	Prevotella_veroralis
denovo11226	Staphylococcus_aureus_subsp._aureus
denovo11226	Staphylococcus_aureus_subsp._anaerobius
denovo11230	Porphyromonas_gingivalis
denovo11235	Pedobacter_tournemirensis
denovo11237	Treponema_medium
denovo11238	Prevotella_jejuni
denovo11239	Granulicatella_adiacens
denovo1124	Streptococcus_constellatus_subsp._constellatus
denovo11245	Leptotrichia_wadei
denovo11246	Fusobacterium_periodonticum
denovo11246	Fusobacterium_nucleatum_subsp._vincentii
denovo11247	Helcococcus_sueciensis
denovo11248	Fusobacterium_nucleatum_subsp._polymorphum
denovo11250	Streptococcus_pseudopneumoniae
denovo11250	Streptococcus_mitis
denovo11251	Streptococcus_anginosus_subsp._whileyi
denovo11251	Streptococcus_anginosus
denovo11252	Dialister_pneumosintes
denovo11253	Streptococcus_parasanguinis
denovo11254	Streptococcus_parasanguinis
denovo11255	Porphyromonas_gingivalis
denovo11257	Lactobacillus_fermentum
denovo11258	Veillonella_parvula
denovo11259	Promicromonospora_flava
denovo11260	Porphyromonas_catoniae
denovo11261	Prevotella_denticola
denovo11263	Methylocystis_echinoides
denovo11264	Streptococcus_parasanguinis
denovo11265	Streptococcus_mitis
denovo11268	Prevotella_denticola
denovo11269	Actinomyces_cardiffensis
denovo11270	Capnocytophaga_leadbetteri
denovo11271	Streptococcus_infantis
denovo11273	Rothia_mucilaginosa
denovo11274	Leuconostoc_citreum
denovo11276	Veillonella_tobetsuensis
denovo11277	Prevotella_loescheii
denovo11278	Eubacterium_sulci
denovo11279	Allisonella_histaminiformans
denovo1128	Streptococcus_lactarius
denovo11284	Actinomyces_oris
denovo11286	Streptococcus_alactolyticus
denovo11287	Lactobacillus_gasseri
denovo11288	Actinomyces_meyeri
denovo11291	Prevotella_salivae
denovo11292	Streptococcus_peroris
denovo11293	Streptococcus_gallinaceus
denovo11295	Skermanella_stibiiresistens
denovo11296	Oceanibaculum_pacificum
denovo11297	Actinomyces_vaccimaxillae
denovo11299	Chryseobacterium_jeonii
denovo113	Selenomonas_artemidis
denovo1130	Parvimonas_micra
denovo11303	Prevotella_denticola
denovo11305	Prevotella_melaninogenica
denovo1131	Veillonella_parvula
denovo1131	Veillonella_dispar
denovo1131	Veillonella_denticariosi
denovo11310	Neisseria_sicca
denovo11313	Campylobacter_rectus
denovo11316	Porphyromonas_catoniae
denovo11318	Streptococcus_pseudopneumoniae
denovo11319	Lautropia_mirabilis
denovo11320	Veillonella_tobetsuensis
denovo11322	Streptococcus_dentisani
denovo11326	Veillonella_tobetsuensis
denovo11326	Veillonella_parvula
denovo1133	Megasphaera_micronuciformis
denovo11330	Streptococcus_tigurinus
denovo11331	Prevotella_denticola
denovo11333	Abiotrophia_defectiva
denovo11335	Haemophilus_parainfluenzae
denovo11337	Granulicatella_adiacens
denovo11338	Gordonia_malaquae
denovo11339	Fretibacterium_fastidiosum
denovo11340	Lactobacillus_salivarius
denovo11341	Capnocytophaga_ochracea
denovo11342	Staphylococcus_epidermidis
denovo11342	Staphylococcus_aureus_subsp._aureus
denovo11342	Staphylococcus_aureus_subsp._anaerobius
denovo11344	Alloprevotella_tannerae
denovo11345	Bacteroides_plebeius
denovo11346	Sporobacter_termitidis
denovo11347	Streptococcus_cristatus
denovo11348	Veillonella_parvula
denovo1135	Peptostreptococcus_stomatis
denovo11350	Porphyromonas_catoniae
denovo11352	Fusobacterium_periodonticum
denovo11354	Streptococcus_peroris
denovo11354	Streptococcus_dentisani
denovo11356	Lactobacillus_parabrevis
denovo11361	Granulicatella_adiacens
denovo11363	Streptococcus_anginosus
denovo11364	Streptococcus_peroris
denovo11365	Staphylococcus_hominis_subsp._hominis
denovo11366	Streptococcus_lactarius
denovo11367	Corynebacterium_accolens
denovo1137	Dialister_invisus
denovo11373	Streptococcus_anginosus
denovo11374	Bacteroides_faecichinchillae
denovo11378	Skermanella_stibiiresistens
denovo11381	Staphylococcus_epidermidis
denovo11382	Desulfovibrio_africanus_subsp._uniflagellum
denovo11383	Anaerococcus_hydrogenalis
denovo11387	Veillonella_tobetsuensis
denovo11388	Corynebacterium_pseudodiphtheriticum
denovo11389	Actinomyces_viscosus
denovo11390	Prevotella_jejuni
denovo11396	Staphylococcus_epidermidis
denovo11399	Dialister_pneumosintes
denovo11400	Anaeromyxobacter_dehalogenans
denovo11401	Alloprevotella_rava
denovo11405	Prevotella_stercorea
denovo11406	Granulicatella_adiacens
denovo1141	Ureaplasma_parvum
denovo11410	Thermicanus_aegyptius
denovo11415	Prevotella_aurantiaca
denovo11416	Porphyromonas_endodontalis
denovo11417	Macrococcus_caseolyticus
denovo11418	Actinomyces_timonensis
denovo11420	Veillonella_parvula
denovo11421	Streptococcus_lactarius
denovo11423	Granulicatella_adiacens
denovo11430	Gemella_sanguinis
denovo11432	Streptococcus_parasanguinis
denovo11433	Shuttleworthia_satelles
denovo11438	Granulicatella_adiacens
denovo11441	Prevotella_melaninogenica
denovo11444	Ureaplasma_parvum
denovo11448	Prevotella_melaninogenica
denovo11450	Mogibacterium_vescum
denovo11452	Corynebacterium_simulans
denovo11453	Moraxella_catarrhalis
denovo11455	Megasphaera_micronuciformis
denovo11456	Porphyromonas_catoniae
denovo11457	Roseburia_inulinivorans
denovo11461	Veillonella_parvula
denovo11461	Veillonella_dispar
denovo11461	Veillonella_denticariosi
denovo11462	Corynebacterium_jeikeium
denovo11463	Zymomonas_mobilis_subsp._pomaceae
denovo11463	Zymomonas_mobilis_subsp._mobilis
denovo11463	Stakelama_sediminis
denovo11463	Sphingorhabdus_planktonica
denovo11463	Sphingopyxis_wooponensis
denovo11463	Sphingopyxis_witflariensis
denovo11463	Sphingopyxis_ummariensis
denovo11463	Sphingopyxis_terrae
denovo11463	Sphingopyxis_taejonensis
denovo11463	Sphingopyxis_soli
denovo11463	Sphingopyxis_rigui
denovo11463	Sphingopyxis_panaciterrulae
denovo11463	Sphingopyxis_panaciterrae
denovo11463	Sphingopyxis_italica
denovo11463	Sphingopyxis_indica
denovo11463	Sphingopyxis_ginsengisoli
denovo11463	Sphingopyxis_chilensis
denovo11463	Sphingopyxis_bauzanensis
denovo11463	Sphingopyxis_baekryungensis
denovo11463	Sphingopyxis_alaskensis
denovo11463	Sphingomonas_yunnanensis
denovo11463	Sphingomonas_yantingensis
denovo11463	Sphingomonas_yabuuchiae
denovo11463	Sphingomonas_xinjiangensis
denovo11463	Sphingomonas_wittichii
denovo11463	Sphingomonas_ursincola
denovo11463	Sphingomonas_trueperi
denovo11463	Sphingomonas_starnbergensis
denovo11463	Sphingomonas_soli
denovo11463	Sphingomonas_sediminicola
denovo11463	Sphingomonas_sanxanigenens
denovo11463	Sphingomonas_sanguinis
denovo11463	Sphingomonas_rubra
denovo11463	Sphingomonas_roseiflava
denovo11463	Sphingomonas_pseudosanguinis
denovo11463	Sphingomonas_pruni
denovo11463	Sphingomonas_polyaromaticivorans
denovo11463	Sphingomonas_pituitosa
denovo11463	Sphingomonas_phyllosphaerae
denovo11463	Sphingomonas_paucimobilis
denovo11463	Sphingomonas_parapaucimobilis
denovo11463	Sphingomonas_panni
denovo11463	Sphingomonas_oryziterrae
denovo11463	Sphingomonas_oligophenolica
denovo11463	Sphingomonas_oligoaromativorans
denovo11463	Sphingomonas_naasensis
denovo11463	Sphingomonas_mucosissima
denovo11463	Sphingomonas_melonis
denovo11463	Sphingomonas_mali
denovo11463	Sphingomonas_leidyi
denovo11463	Sphingomonas_laterariae
denovo11463	Sphingomonas_kyungheensis
denovo11463	Sphingomonas_kyeonggiensis
denovo11463	Sphingomonas_koreensis
denovo11463	Sphingomonas_kaistensis
denovo11463	Sphingomonas_jinjuensis
denovo11463	Sphingomonas_jejuensis
denovo11463	Sphingomonas_jaspsi
denovo11463	Sphingomonas_japonica
denovo11463	Sphingomonas_insulae
denovo11463	Sphingomonas_indica
denovo11463	Sphingomonas_histidinilytica
denovo11463	Sphingomonas_hankookensis
denovo11463	Sphingomonas_guangdongensis
denovo11463	Sphingomonas_ginsenosidimutans
denovo11463	Sphingomonas_ginsengisoli
denovo11463	Sphingomonas_formosensis
denovo11463	Sphingomonas_fennica
denovo11463	Sphingomonas_faeni
denovo11463	Sphingomonas_endophytica
denovo11463	Sphingomonas_echinoides
denovo11463	Sphingomonas_dokdonensis
denovo11463	Sphingomonas_desiccabilis
denovo11463	Sphingomonas_daechungensis
denovo11463	Sphingomonas_cynarae
denovo11463	Sphingomonas_changbaiensis
denovo11463	Sphingomonas_canadensis
denovo11463	Sphingomonas_azotifigens
denovo11463	Sphingomonas_aurantiaca
denovo11463	Sphingomonas_astaxanthinifaciens
denovo11463	Sphingomonas_asaccharolytica
denovo11463	Sphingomonas_aquatilis
denovo11463	Sphingomonas_alpina
denovo11463	Sphingomonas_aerophila
denovo11463	Sphingomonas_aerolata
denovo11463	Sphingomonas_abaci
denovo11463	Sphingomicrobium_lutaoense
denovo11463	Sphingobium_xenophagum
denovo11463	Sphingobium_wenxiniae
denovo11463	Sphingobium_vermicomposti
denovo11463	Sphingobium_ummariense
denovo11463	Sphingobium_scionense
denovo11463	Sphingobium_rhizovicinum
denovo11463	Sphingobium_quisquiliarum
denovo11463	Sphingobium_qiguonii
denovo11463	Sphingobium_olei
denovo11463	Sphingobium_mellinum
denovo11463	Sphingobium_lucknowense
denovo11463	Sphingobium_limneticum
denovo11463	Sphingobium_jiangsuense
denovo11463	Sphingobium_indicum
denovo11463	Sphingobium_herbicidovorans
denovo11463	Sphingobium_fuliginis
denovo11463	Sphingobium_francense
denovo11463	Sphingobium_faniae
denovo11463	Sphingobium_czechense
denovo11463	Sphingobium_cupriresistens
denovo11463	Sphingobium_cloacae
denovo11463	Sphingobium_chungbukense
denovo11463	Sphingobium_chlorophenolicum
denovo11463	Sphingobium_baderi
denovo11463	Sphingobium_aromaticiconvertens
denovo11463	Sphingobium_amiense
denovo11463	Sphingobium_abikonense
denovo11463	Sandarakinorhabdus_limnophila
denovo11463	Sandaracinobacter_sibiricus
denovo11463	Rhizorhabdus_argentea
denovo11463	Polymorphobacter_multimanifer
denovo11463	Novosphingobium_taihuense
denovo11463	Novosphingobium_subterraneum
denovo11463	Novosphingobium_stygium
denovo11463	Novosphingobium_soli
denovo11463	Novosphingobium_sediminicola
denovo11463	Novosphingobium_rosa
denovo11463	Novosphingobium_resinovorum
denovo11463	Novosphingobium_pentaromativorans
denovo11463	Novosphingobium_panipatense
denovo11463	Novosphingobium_nitrogenifigens
denovo11463	Novosphingobium_naphthalenivorans
denovo11463	Novosphingobium_mathurense
denovo11463	Novosphingobium_malaysiense
denovo11463	Novosphingobium_lindaniclasticum
denovo11463	Novosphingobium_lentum
denovo11463	Novosphingobium_indicum
denovo11463	Novosphingobium_hassiacum
denovo11463	Novosphingobium_fuchskuhlense
denovo11463	Novosphingobium_capsulatum
denovo11463	Novosphingobium_barchaimii
denovo11463	Novosphingobium_aromaticivorans
denovo11463	Novosphingobium_aquaticum
denovo11463	Novosphingobium_acidiphilum
denovo11463	Methylosphaera_hansonii
denovo11463	Blastomonas_natatoria
denovo11468	Actinomyces_viscosus
denovo11469	Prevotella_oris
denovo11471	Ruminococcus_flavefaciens
denovo11472	Prevotella_melaninogenica
denovo11473	Treponema_maltophilum
denovo11477	Tissierella_creatinini
denovo11477	Peptoniphilus_harei
denovo11478	Porphyromonas_catoniae
denovo11480	Veillonella_parvula
denovo11484	Granulicatella_adiacens
denovo11485	Capnocytophaga_leadbetteri
denovo11487	Leptotrichia_buccalis
denovo11493	Lactobacillus_fermentum
denovo11494	Veillonella_criceti
denovo11499	Peptoniphilus_tyrrelliae
denovo115	Capnocytophaga_granulosa
denovo1150	Eubacterium_sulci
denovo11501	Bacteroides_plebeius
denovo11503	Pseudomonas_aeruginosa
denovo11504	Eikenella_corrodens
denovo11505	Staphylococcus_aureus_subsp._aureus
denovo11505	Staphylococcus_aureus_subsp._anaerobius
denovo11506	Streptococcus_infantis
denovo11507	Veillonella_denticariosi
denovo11509	Actinomyces_georgiae
denovo11510	Leptotrichia_trevisanii
denovo11511	Lactobacillus_rogosae
denovo11512	Veillonella_tobetsuensis
denovo11513	Capnocytophaga_granulosa
denovo11514	Thermocrispum_municipale
denovo11515	Ureaplasma_parvum
denovo11519	Actinomyces_meyeri
denovo11520	Prevotella_veroralis
denovo11522	Tepidimonas_thermarum
denovo11524	Corynebacterium_amycolatum
denovo11525	Streptococcus_dentisani
denovo11526	Prevotella_jejuni
denovo11527	Granulicatella_adiacens
denovo11529	Prevotella_oralis
denovo1153	Bacteroides_coprophilus
denovo11530	Prevotella_oralis
denovo11531	Sporomusa_sphaeroides
denovo11531	Sporomusa_paucivorans
denovo11533	Actinomyces_graevenitzii
denovo11534	Capnocytophaga_ochracea
denovo11536	Fusobacterium_russii
denovo11538	Porphyromonas_catoniae
denovo11548	Streptococcus_vestibularis
denovo11548	Streptococcus_salivarius_subsp._salivarius
denovo11549	Enterococcus_faecalis
denovo11551	Fusobacterium_nucleatum_subsp._polymorphum
denovo11552	Neisseria_sicca
denovo11553	Shewanella_putrefaciens
denovo11553	Shewanella_profunda
denovo11555	Streptococcus_mutans
denovo11556	Lactobacillus_taiwanensis
denovo11556	Lactobacillus_gasseri
denovo11559	Ruminococcus_obeum
denovo11560	Streptococcus_dentisani
denovo11561	Fusobacterium_naviforme
denovo11563	Veillonella_magna
denovo11564	Prevotella_jejuni
denovo11567	Granulicatella_adiacens
denovo11570	Bacteroides_acidifaciens
denovo11571	Prevotella_veroralis
denovo11575	Corynebacterium_mustelae
denovo11576	Atopobium_rimae
denovo11578	Actinomyces_cardiffensis
denovo1158	Porphyromonas_catoniae
denovo11581	Bacteroides_coprocola
denovo11584	Prevotella_bryantii
denovo11587	Actinobacillus_rossii
denovo11589	Porphyromonas_gingivalis
denovo1159	Selenomonas_infelix
denovo11593	Gemella_sanguinis
denovo11595	Gemella_sanguinis
denovo11596	Corynebacterium_xerosis
denovo1160	Tannerella_forsythia
denovo11600	Streptococcus_pneumoniae
denovo11603	Porphyromonas_catoniae
denovo11604	Granulicatella_adiacens
denovo11605	Neisseria_sicca
denovo11606	Dialister_micraerophilus
denovo11609	Prevotella_nanceiensis
denovo11612	Anaeroglobus_geminatus
denovo11616	Nocardiopsis_fildesensis
denovo11617	Prevotella_fusca
denovo11619	Leptotrichia_wadei
denovo11620	Rothia_dentocariosa
denovo11624	Alloprevotella_tannerae
denovo11625	Blautia_wexlerae
denovo11626	Staphylococcus_aureus_subsp._aureus
denovo11626	Staphylococcus_aureus_subsp._anaerobius
denovo11627	Neisseria_flavescens
denovo1163	Prevotella_melaninogenica
denovo11630	Porphyromonas_catoniae
denovo11631	Dialister_invisus
denovo11633	Granulicatella_elegans
denovo11639	Prevotella_pallens
denovo11640	Granulicatella_adiacens
denovo11643	Corynebacterium_pyruviciproducens
denovo11647	Staphylococcus_epidermidis
denovo11648	Streptococcus_parasanguinis
denovo11649	Selenomonas_dianae
denovo11649	Centipeda_periodontii
denovo1165	Prevotella_jejuni
denovo11650	Veillonella_magna
denovo11655	Prevotella_melaninogenica
denovo11656	Alloprevotella_rava
denovo11657	Streptococcus_pseudopneumoniae
denovo11657	Streptococcus_mitis
denovo11658	Prevotella_maculosa
denovo11663	Parabacteroides_gordonii
denovo11664	Alloprevotella_tannerae
denovo11668	Selenomonas_artemidis
denovo11669	Propionibacterium_acnes
denovo11673	Streptococcus_constellatus_subsp._constellatus
denovo11674	Streptococcus_cristatus
denovo11675	Neisseria_flavescens
denovo11678	Porphyromonas_catoniae
denovo11679	Clostridium_methylpentosum
denovo11679	Butyricicoccus_pullicaecorum
denovo1168	Treponema_socranskii_subsp._socranskii
denovo11684	Solobacterium_moorei
denovo11687	Fusobacterium_nucleatum_subsp._polymorphum
denovo11688	Prevotella_loescheii
denovo11689	Actinomyces_meyeri
denovo11691	Streptococcus_salivarius_subsp._salivarius
denovo11692	Veillonella_criceti
denovo11693	Bacteroides_acidifaciens
denovo11698	Prevotella_pallens
denovo11699	Bacteroides_coprophilus
denovo11700	Granulicatella_adiacens
denovo11702	Streptococcus_parasanguinis
denovo11705	Veillonella_tobetsuensis
denovo11706	Actinomyces_georgiae
denovo11707	Alloprevotella_rava
denovo11712	Fusobacterium_naviforme
denovo11713	Schwartzia_succinivorans
denovo11714	Prevotella_oralis
denovo11715	Veillonella_criceti
denovo11716	Rothia_dentocariosa
denovo11717	Veillonella_parvula
denovo11718	Actinomyces_vaccimaxillae
denovo11719	Streptococcus_parasanguinis
denovo1172	Enterococcus_faecalis
denovo11721	Streptococcus_alactolyticus
denovo11722	Schwartzia_succinivorans
denovo11723	Streptococcus_dentisani
denovo11724	Streptococcus_dentisani
denovo11725	Veillonella_criceti
denovo11732	Streptococcus_tigurinus
denovo11734	Streptococcus_vestibularis
denovo11734	Streptococcus_salivarius_subsp._salivarius
denovo11737	Curtobacterium_luteum
denovo11743	Porphyromonas_catoniae
denovo11745	Fusobacterium_nucleatum_subsp._polymorphum
denovo11747	Granulicatella_adiacens
denovo11748	Porphyromonas_gingivalis
denovo11751	Dialister_invisus
denovo11752	Alloprevotella_tannerae
denovo11754	Staphylococcus_aureus_subsp._aureus
denovo11754	Staphylococcus_aureus_subsp._anaerobius
denovo11755	Actinomyces_odontolyticus
denovo11755	Actinomyces_meyeri
denovo11756	Treponema_socranskii_subsp._buccale
denovo11757	Porphyromonas_catoniae
denovo11760	Staphylococcus_hominis_subsp._hominis
denovo11761	Fusobacterium_nucleatum_subsp._polymorphum
denovo11764	Streptococcus_intermedius
denovo11764	Streptococcus_constellatus_subsp._constellatus
denovo11765	Treponema_medium
denovo11766	Dialister_pneumosintes
denovo11767	Marinomonas_arenicola
denovo1177	Streptococcus_vestibularis
denovo11770	Prevotella_histicola
denovo11771	Atopobium_parvulum
denovo11772	Leuconostoc_mesenteroides_subsp._mesenteroides
denovo11773	Streptococcus_salivarius_subsp._salivarius
denovo11777	Microvirgula_aerodenitrificans
denovo11778	Streptococcus_dentisani
denovo11779	Prevotella_veroralis
denovo1178	Bacillus_methanolicus
denovo11783	Neisseria_sicca
denovo11784	Corynebacterium_simulans
denovo11790	Mycoplasma_salivarium
denovo11793	Veillonella_tobetsuensis
denovo11796	Bacteroides_acidifaciens
denovo11798	Prevotella_dentalis
denovo118	Streptococcus_tigurinus
denovo1180	Staphylococcus_epidermidis
denovo11802	Streptococcus_parasanguinis
denovo11809	Lactobacillus_fermentum
denovo11813	Parvimonas_micra
denovo11814	Streptococcus_pseudopneumoniae
denovo11814	Streptococcus_mitis
denovo11816	Prevotella_denticola
denovo11818	Prevotella_denticola
denovo1182	Streptococcus_gallinaceus
denovo11821	Prevotella_salivae
denovo11823	Solobacterium_moorei
denovo11826	Prevotella_loescheii
denovo11827	Streptococcus_dentisani
denovo11829	Solobacterium_moorei
denovo11830	Porphyromonas_bennonis
denovo11833	Roseburia_cecicola
denovo11834	Porphyromonas_catoniae
denovo11837	Fusobacterium_canifelinum
denovo11839	Porphyromonas_catoniae
denovo11840	Porphyromonas_catoniae
denovo11841	Prevotella_nanceiensis
denovo11842	Enterococcus_faecalis
denovo11845	Actinomyces_oris
denovo11847	Dialister_pneumosintes
denovo11849	Prevotella_nanceiensis
denovo11850	Dialister_pneumosintes
denovo11851	Lautropia_mirabilis
denovo11853	Mobiluncus_mulieris
denovo11854	Prevotella_nanceiensis
denovo11857	Treponema_lecithinolyticum
denovo11860	Riemerella_columbina
denovo11865	Prevotella_denticola
denovo11868	Prevotella_saccharolytica
denovo11869	Prevotella_salivae
denovo11871	Pedobacter_duraquae
denovo11873	Megasphaera_micronuciformis
denovo11874	Actinomyces_graevenitzii
denovo11876	Neisseria_flavescens
denovo11877	Prevotella_veroralis
denovo1188	Aureibacter_tunicatorum
denovo11882	Enterococcus_faecalis
denovo11884	Peptostreptococcus_stomatis
denovo11886	Granulicatella_adiacens
denovo11887	Dialister_invisus
denovo11888	Prevotella_loescheii
denovo11891	Fusobacterium_nucleatum_subsp._polymorphum
denovo11892	Methylocaldum_szegediense
denovo11895	Streptococcus_infantis
denovo11896	Mogibacterium_vescum
denovo11897	Veillonella_tobetsuensis
denovo11898	Prevotella_denticola
denovo11899	Granulicatella_adiacens
denovo119	Capnocytophaga_gingivalis
denovo11901	Lachnoanaerobaculum_umeaense
denovo11901	Lachnoanaerobaculum_orale
denovo11903	Prevotella_oris
denovo11904	Clostridium_termitidis
denovo11907	Prevotella_nanceiensis
denovo11909	Paracoccus_alcaliphilus
denovo11910	Gemella_haemolysans
denovo11914	Lactobacillus_gasseri
denovo11916	Bulleidia_extructa
denovo11919	Actinomyces_viscosus
denovo11921	Staphylococcus_epidermidis
denovo11921	Staphylococcus_caprae
denovo11924	Dialister_invisus
denovo11927	Granulicatella_adiacens
denovo11929	Prevotella_melaninogenica
denovo11930	Anaerococcus_murdochii
denovo11931	Veillonella_parvula
denovo11933	Actinomyces_oris
denovo11937	Murdochiella_asaccharolytica
denovo11939	Staphylococcus_aureus_subsp._aureus
denovo11939	Staphylococcus_aureus_subsp._anaerobius
denovo1195	Streptococcus_dentisani
denovo11951	Porphyromonas_catoniae
denovo11952	Streptococcus_vestibularis
denovo11953	Lactobacillus_fermentum
denovo11954	Staphylococcus_aureus_subsp._aureus
denovo11954	Staphylococcus_aureus_subsp._anaerobius
denovo11957	Lautropia_mirabilis
denovo11958	Streptococcus_infantis
denovo1196	Streptococcus_parasanguinis
denovo11962	Veillonella_magna
denovo11964	Staphylococcus_aureus_subsp._aureus
denovo11964	Staphylococcus_aureus_subsp._anaerobius
denovo11965	Granulicatella_adiacens
denovo11967	Prevotella_nanceiensis
denovo1197	Parvimonas_micra
denovo11971	Varibaculum_cambriense
denovo11974	Ohtaekwangia_koreensis
denovo11980	Prevotella_pleuritidis
denovo11982	Prevotella_nanceiensis
denovo11984	Ilumatobacter_fluminis
denovo11985	Prevotella_denticola
denovo11987	Actinomyces_israelii
denovo11988	Prevotella_melaninogenica
denovo11989	Corynebacterium_pseudodiphtheriticum
denovo1199	Coprococcus_eutactus
denovo11990	Leptotrichia_shahii
denovo11990	Leptotrichia_goodfellowii
denovo11992	Fusobacterium_nucleatum_subsp._polymorphum
denovo11994	Alloprevotella_tannerae
denovo11995	Streptococcus_peroris
denovo11998	Streptococcus_dentisani
denovo12	Selenomonas_infelix
denovo120	Gemella_haemolysans
denovo12002	Porphyromonas_catoniae
denovo12004	Streptococcus_anginosus
denovo12007	Prevotella_melaninogenica
denovo12008	Mobiluncus_mulieris
denovo1201	Prevotella_denticola
denovo12011	Altererythrobacter_marinus
denovo12012	Anaerococcus_octavius
denovo12013	Prevotella_melaninogenica
denovo12017	Streptococcus_pneumoniae
denovo12018	Streptococcus_salivarius_subsp._thermophilus
denovo12018	Streptococcus_salivarius_subsp._salivarius
denovo1202	Prevotella_denticola
denovo12020	Leucobacter_tardus
denovo12021	Prevotella_nanceiensis
denovo12022	Capnocytophaga_gingivalis
denovo12023	Propionibacterium_acnes
denovo12024	Prevotella_pallens
denovo12027	Porphyromonas_gingivalis
denovo12029	Prevotella_jejuni
denovo12033	Corynebacterium_simulans
denovo12036	Prevotella_nanceiensis
denovo12037	Amnibacterium_kyonggiense
denovo12039	Staphylococcus_aureus_subsp._aureus
denovo12039	Staphylococcus_aureus_subsp._anaerobius
denovo1204	Lactobacillus_brevis
denovo12040	Rothia_mucilaginosa
denovo12041	Veillonella_tobetsuensis
denovo12041	Veillonella_parvula
denovo12042	Selenomonas_noxia
denovo12043	Actinomyces_odontolyticus
denovo12048	Rothia_mucilaginosa
denovo12049	Prevotella_oris
denovo1205	Prevotella_oris
denovo12050	Corynebacterium_aurimucosum
denovo12051	Prevotella_melaninogenica
denovo12052	Aeromicrobium_tamlense
denovo12053	Granulicatella_adiacens
denovo12054	Aeromicrobium_fastidiosum
denovo12057	Prevotella_denticola
denovo12058	Granulicatella_adiacens
denovo12063	Prevotella_melaninogenica
denovo12063	Prevotella_histicola
denovo12064	Fusobacterium_naviforme
denovo12065	Streptococcus_alactolyticus
denovo12066	Rothia_mucilaginosa
denovo12067	Schwartzia_succinivorans
denovo12069	Porphyromonas_catoniae
denovo12070	Anaerococcus_lactolyticus
denovo12073	Staphylococcus_aureus_subsp._aureus
denovo12073	Staphylococcus_aureus_subsp._anaerobius
denovo12074	Porphyromonas_catoniae
denovo12082	Porphyromonas_catoniae
denovo12083	Prevotella_oris
denovo12085	Prevotella_pallens
denovo12087	Eikenella_corrodens
denovo1209	Prevotella_jejuni
denovo12090	Ramlibacter_solisilvae
denovo12094	Oribacterium_sinus
denovo12096	Solirubrobacter_soli
denovo12098	Staphylococcus_aureus_subsp._aureus
denovo12098	Staphylococcus_aureus_subsp._anaerobius
denovo12099	Prevotella_pallens
denovo1210	Prevotella_scopos
denovo12103	Haemophilus_parainfluenzae
denovo12105	Streptococcus_gordonii
denovo12106	Dialister_invisus
denovo12107	Dyadobacter_soli
denovo12109	Porphyromonas_catoniae
denovo1211	Prevotella_intermedia
denovo12113	Prevotella_histicola
denovo12114	Veillonella_parvula
denovo12116	Terriglobus_tenax
denovo12118	Propionibacterium_acnes
denovo12119	Prevotella_maculosa
denovo12121	Prevotella_buccalis
denovo12122	Prevotella_jejuni
denovo12125	Ureaplasma_parvum
denovo12126	Streptococcus_dentisani
denovo12127	Ureaplasma_parvum
denovo12128	Prevotella_baroniae
denovo12129	Staphylococcus_epidermidis
denovo1213	Magnetococcus_marinus
denovo12130	Staphylococcus_aureus_subsp._aureus
denovo12130	Staphylococcus_aureus_subsp._anaerobius
denovo12137	Atopobium_vaginae
denovo12141	Prevotella_melaninogenica
denovo12145	Sulfurospirillum_deleyianum
denovo12147	Prevotella_melaninogenica
denovo1215	Corynebacterium_simulans
denovo12154	Veillonella_tobetsuensis
denovo12155	Ureaplasma_parvum
denovo12156	Chryseobacterium_palustre
denovo12158	Enterococcus_faecalis
denovo1216	Lachnoanaerobaculum_saburreum
denovo12160	Streptococcus_dentisani
denovo12162	Arenimonas_malthae
denovo12163	Selenomonas_artemidis
denovo12164	Porphyromonas_gulae
denovo12165	Neisseria_sicca
denovo12166	Prevotella_aurantiaca
denovo12167	Leptotrichia_shahii
denovo1217	Treponema_medium
denovo12170	Porphyromonas_catoniae
denovo12172	Prevotella_bivia
denovo12176	Prevotella_baroniae
denovo12177	Actinomyces_turicensis
denovo12179	Alloprevotella_tannerae
denovo12180	Hydrogenobacter_hydrogenophilus
denovo12182	Streptococcus_parasanguinis
denovo12183	Streptococcus_parasanguinis
denovo12187	Alloprevotella_tannerae
denovo12189	Lactobacillus_taiwanensis
denovo12189	Lactobacillus_gasseri
denovo1219	Porphyromonas_catoniae
denovo12190	Eubacterium_yurii_subsp._margaretiae
denovo12193	Lactobacillus_fermentum
denovo12195	Porphyromonas_catoniae
denovo12196	Corynebacterium_simulans
denovo12197	Porphyromonas_catoniae
denovo12198	Stomatobaculum_longum
denovo122	Parvimonas_micra
denovo1220	Alloprevotella_rava
denovo12200	Streptococcus_vestibularis
denovo12200	Streptococcus_salivarius_subsp._salivarius
denovo12201	Gemella_haemolysans
denovo12202	Gemella_morbillorum
denovo12204	Actinomyces_johnsonii
denovo12206	Campylobacter_concisus
denovo12207	Tessaracoccus_bendigoensis
denovo12208	Capnocytophaga_leadbetteri
denovo12209	Porphyromonas_catoniae
denovo12210	Fusobacterium_naviforme
denovo12212	Eubacterium_minutum
denovo12213	Fusobacterium_nucleatum_subsp._polymorphum
denovo12214	Staphylococcus_aureus_subsp._aureus
denovo12214	Staphylococcus_aureus_subsp._anaerobius
denovo12215	Massilia_yuzhufengensis
denovo12216	Prevotella_jejuni
denovo12218	Alloprevotella_rava
denovo12221	Streptococcus_sanguinis
denovo12225	Treponema_socranskii_subsp._socranskii
denovo12226	Lactobacillus_rhamnosus
denovo12228	Prevotella_pallens
denovo12229	Alloprevotella_rava
denovo12231	Porphyromonas_catoniae
denovo12233	Dialister_invisus
denovo12235	Streptococcus_anginosus
denovo12236	Treponema_medium
denovo12240	Prevotella_oris
denovo12242	Capnocytophaga_leadbetteri
denovo12244	Halochromatium_salexigens
denovo12247	Algoriphagus_yeomjeoni
denovo12249	Prevotella_denticola
denovo12250	Eikenella_corrodens
denovo12255	Streptococcus_pseudopneumoniae
denovo12255	Streptococcus_mitis
denovo12257	Prevotella_nigrescens
denovo12259	Prevotella_bryantii
denovo12259	Paraprevotella_xylaniphila
denovo12260	Leptotrichia_wadei
denovo12261	Ureaplasma_parvum
denovo12263	Zoogloea_caeni
denovo12264	Veillonella_magna
denovo12265	Corynebacterium_tuberculostearicum
denovo12267	Streptococcus_peroris
denovo12270	Veillonella_parvula
denovo12271	Prevotella_jejuni
denovo12272	Veillonella_parvula
denovo12276	Bilophila_wadsworthia
denovo1228	Prevotella_melaninogenica
denovo12281	Corynebacterium_pseudodiphtheriticum
denovo12282	Porphyromonas_endodontalis
denovo12283	Clostridium_methylpentosum
denovo12284	Staphylococcus_epidermidis
denovo12287	Veillonella_tobetsuensis
denovo12288	Prevotella_jejuni
denovo12290	Actinomyces_israelii
denovo12291	Pseudomonas_aeruginosa
denovo12292	Alloprevotella_tannerae
denovo12293	Porphyromonas_catoniae
denovo12296	Actinomyces_europaeus
denovo12297	Neisseria_sicca
denovo12299	Veillonella_parvula
denovo12300	Actinomyces_odontolyticus
denovo12302	Sneathia_sanguinegens
denovo12303	Bacteroides_faecichinchillae
denovo12305	Collinsella_tanakaei
denovo12308	Veillonella_denticariosi
denovo12309	Defluviimonas_indica
denovo12309	Altererythrobacter_marinus
denovo12313	Staphylococcus_aureus_subsp._aureus
denovo12313	Staphylococcus_aureus_subsp._anaerobius
denovo12314	Prevotella_denticola
denovo12315	Megasphaera_micronuciformis
denovo1232	Corynebacterium_jeikeium
denovo12320	Veillonella_denticariosi
denovo12321	Arcobacter_suis
denovo12322	Capnocytophaga_gingivalis
denovo12323	Prevotella_melaninogenica
denovo12323	Prevotella_histicola
denovo12324	Porphyromonas_catoniae
denovo12327	Prevotella_buccae
denovo12328	Clostridium_glycyrrhizinilyticum
denovo1233	Gemmiger_formicilis
denovo12332	Peptoniphilus_duerdenii
denovo12335	Staphylococcus_epidermidis
denovo12336	Corynebacterium_xerosis
denovo12337	Prevotella_melaninogenica
denovo12338	Corynebacterium_simulans
denovo1234	Bacteroides_acidifaciens
denovo12340	Porphyromonas_catoniae
denovo12343	Clostridium_xylanovorans
denovo12344	Atopobium_vaginae
denovo12347	Alloprevotella_tannerae
denovo1235	Selenomonas_noxia
denovo12350	Pelobacter_carbinolicus
denovo12351	Porphyromonas_catoniae
denovo12355	Alloprevotella_tannerae
denovo12356	Streptococcus_vestibularis
denovo12357	Actinomyces_vaccimaxillae
denovo12361	Porphyromonas_catoniae
denovo12363	Rothia_mucilaginosa
denovo12365	Corynebacterium_simulans
denovo12369	Prevotella_salivae
denovo1237	Lactobacillus_taiwanensis
denovo1237	Lactobacillus_gasseri
denovo12370	Prevotella_denticola
denovo12372	Belnapia_rosea
denovo12374	Megasphaera_sueciensis
denovo12376	Atopobium_rimae
denovo12379	Porphyromonas_catoniae
denovo12382	Staphylococcus_aureus_subsp._aureus
denovo12382	Staphylococcus_aureus_subsp._anaerobius
denovo12384	Porphyromonas_catoniae
denovo12385	Lactobacillus_paracasei_subsp._paracasei
denovo12388	Bacteroides_plebeius
denovo1239	Campylobacter_mucosalis
denovo12390	Streptococcus_vestibularis
denovo12390	Streptococcus_salivarius_subsp._salivarius
denovo12394	Streptococcus_vestibularis
denovo12394	Streptococcus_salivarius_subsp._salivarius
denovo12397	Alloprevotella_tannerae
denovo12398	Moryella_indoligenes
denovo12398	Fusobacterium_naviforme
denovo124	Lactobacillus_fermentum
denovo1240	Veillonella_tobetsuensis
denovo1240	Veillonella_parvula
denovo12404	Selenomonas_infelix
denovo12405	Gemella_haemolysans
denovo12409	Prevotella_baroniae
denovo12412	Rhodobacter_capsulatus
denovo12412	Paracoccus_communis
denovo12413	Streptococcus_salivarius_subsp._salivarius
denovo12414	Solirubrobacter_ginsenosidimutans
denovo12415	Paludibacter_propionicigenes
denovo12417	Anaeroglobus_geminatus
denovo12419	Corynebacterium_simulans
denovo1242	Selenomonas_infelix
denovo12420	Porphyromonas_catoniae
denovo12421	Abiotrophia_defectiva
denovo12422	Bacteroides_coprophilus
denovo12423	Corynebacterium_xerosis
denovo12424	Veillonella_magna
denovo12425	Granulicatella_adiacens
denovo12428	Treponema_amylovorum
denovo12429	Actinomyces_meyeri
denovo12430	Mycoplasma_salivarium
denovo12431	Granulicatella_adiacens
denovo12433	Micrococcus_lylae
denovo12434	Actinomyces_meyeri
denovo12437	Lactobacillus_fermentum
denovo1244	Lachnoanaerobaculum_umeaense
denovo12441	Parvimonas_micra
denovo12443	Abiotrophia_defectiva
denovo12445	Streptococcus_vestibularis
denovo12445	Streptococcus_salivarius_subsp._salivarius
denovo12447	Alloprevotella_tannerae
denovo12450	Porphyromonas_catoniae
denovo12452	Enterococcus_faecalis
denovo12453	Leptotrichia_trevisanii
denovo12454	Porphyromonas_catoniae
denovo12455	Enterococcus_faecalis
denovo12456	Atopobium_parvulum
denovo12459	Defluviimonas_indica
denovo12459	Altererythrobacter_marinus
denovo1246	Corynebacterium_simulans
denovo12461	Brachymonas_denitrificans
denovo12463	Porphyromonas_endodontalis
denovo12464	Actinomyces_meyeri
denovo12466	Veillonella_denticariosi
denovo12468	Veillonella_denticariosi
denovo12472	Streptococcus_pseudopneumoniae
denovo12472	Streptococcus_mitis
denovo12474	Parvimonas_micra
denovo12476	Kingella_oralis
denovo12478	Prevotella_pallens
denovo12485	Prevotella_salivae
denovo12487	Streptococcus_vestibularis
denovo12488	Lactobacillus_rhamnosus
denovo12490	Veillonella_tobetsuensis
denovo12491	Staphylococcus_aureus_subsp._aureus
denovo12491	Staphylococcus_aureus_subsp._anaerobius
denovo12492	Veillonella_denticariosi
denovo12493	Actinobacillus_lignieresii
denovo12497	Prevotella_melaninogenica
denovo1250	Staphylococcus_haemolyticus
denovo12502	Prevotella_histicola
denovo12503	Fusobacterium_periodonticum
denovo12506	Alistipes_finegoldii
denovo12514	Paenirhodobacter_enshiensis
denovo12517	Eubacterium_sulci
denovo12519	Streptococcus_parasanguinis
denovo12520	Prevotella_oralis
denovo12521	Lactobacillus_gasseri
denovo12522	Prevotella_histicola
denovo12524	Prevotella_salivae
denovo12525	Holophaga_foetida
denovo12528	Cupriavidus_metallidurans
denovo12533	Fusobacterium_nucleatum_subsp._polymorphum
denovo12536	Actinomyces_oris
denovo12537	Selenomonas_infelix
denovo12539	Prevotella_melaninogenica
denovo12541	Prevotella_oris
denovo12542	Dialister_invisus
denovo12543	Actinomycetospora_lutea
denovo12548	Gemella_haemolysans
denovo12549	Staphylococcus_aureus_subsp._aureus
denovo12549	Staphylococcus_aureus_subsp._anaerobius
denovo12553	Eubacterium_sulci
denovo12554	Dialister_invisus
denovo12559	Megasphaera_micronuciformis
denovo12560	Prochlorococcus_marinus_subsp._pastoris
denovo12561	Streptococcus_oralis
denovo12564	Actinomyces_odontolyticus
denovo12564	Actinomyces_meyeri
denovo12565	Corynebacterium_accolens
denovo12567	Citrobacter_koseri
denovo12569	Granulicatella_adiacens
denovo12570	Scardovia_wiggsiae
denovo12571	Actinomyces_cardiffensis
denovo12572	Streptococcus_anginosus_subsp._whileyi
denovo12572	Streptococcus_anginosus
denovo12573	Streptococcus_dentisani
denovo12576	Gemella_morbillorum
denovo12579	Prevotella_salivae
denovo12581	Bacteroides_plebeius
denovo12585	Prevotella_jejuni
denovo12586	Porphyromonas_catoniae
denovo12587	Fusobacterium_nucleatum_subsp._vincentii
denovo12588	Granulicatella_adiacens
denovo12593	Arthrobacter_arilaitensis
denovo12596	Abiotrophia_defectiva
denovo12597	Prevotella_pallens
denovo126	Prevotella_denticola
denovo12602	Prevotella_multiformis
denovo12604	Veillonella_parvula
denovo12605	Alloprevotella_tannerae
denovo12606	Prevotella_oris
denovo1261	Actinomyces_meyeri
denovo12610	Pseudobacteroides_cellulosolvens
denovo12611	Porphyromonas_bennonis
denovo12612	Streptococcus_infantis
denovo12614	Tannerella_forsythia
denovo12615	Fusobacterium_naviforme
denovo12617	Neisseria_sicca
denovo12621	Streptococcus_dentisani
denovo12622	Porphyromonas_catoniae
denovo12623	Staphylococcus_simiae
denovo12628	Granulicatella_adiacens
denovo12629	Tannerella_forsythia
denovo12630	Streptococcus_anginosus
denovo12631	Eubacterium_brachy
denovo12632	Veillonella_parvula
denovo12633	Prevotella_melaninogenica
denovo12635	Granulicatella_adiacens
denovo12636	Prevotella_oris
denovo12638	Capnocytophaga_sputigena
denovo12639	Fusobacterium_nucleatum_subsp._nucleatum
denovo12647	Streptococcus_pseudopneumoniae
denovo12647	Streptococcus_mitis
denovo12648	Capnocytophaga_leadbetteri
denovo1265	Granulicatella_adiacens
denovo12650	Parvimonas_micra
denovo12651	Staphylococcus_epidermidis
denovo12652	Mogibacterium_timidum
denovo12656	Leptotrichia_trevisanii
denovo12660	Streptococcus_anginosus
denovo12664	Streptococcus_anginosus
denovo12665	Porphyromonas_catoniae
denovo12667	Capnocytophaga_gingivalis
denovo12672	Isobaculum_melis
denovo12673	Staphylococcus_aureus_subsp._aureus
denovo12673	Staphylococcus_aureus_subsp._anaerobius
denovo12676	Corynebacterium_simulans
denovo12677	Blastococcus_aggregatus
denovo1268	Corynebacterium_amycolatum
denovo12682	Actinomycetospora_lutea
denovo12682	Actinomycetospora_cinnamomea
denovo12682	Actinomycetospora_chlora
denovo12683	Porphyromonas_catoniae
denovo12686	Prevotella_melaninogenica
denovo12689	Staphylococcus_aureus_subsp._aureus
denovo12689	Staphylococcus_aureus_subsp._anaerobius
denovo1269	Porphyromonas_catoniae
denovo12691	Eremococcus_coleocola
denovo12692	Streptococcus_dentisani
denovo12693	Flavobacterium_succinicans
denovo12694	Veillonella_denticariosi
denovo12695	Porphyromonas_catoniae
denovo1270	Campylobacter_showae
denovo12700	Gemella_haemolysans
denovo12703	Megasphaera_sueciensis
denovo12707	Prevotella_salivae
denovo12708	Granulicatella_adiacens
denovo12709	Actinomyces_marimammalium
denovo12711	Actinotalea_ferrariae
denovo12712	Parvimonas_micra
denovo12714	Knoellia_locipacati
denovo12719	Streptococcus_anginosus
denovo12721	Dialister_pneumosintes
denovo12726	Paraprevotella_xylaniphila
denovo12728	Porphyromonas_asaccharolytica
denovo1273	Clostridium_cellobioparum
denovo12730	Eubacterium_oxidoreducens
denovo12733	Gemella_morbillorum
denovo12734	Granulicatella_elegans
denovo12735	Oscillibacter_valericigenes
denovo12736	Staphylococcus_aureus_subsp._aureus
denovo12736	Staphylococcus_aureus_subsp._anaerobius
denovo12737	Shuttleworthia_satelles
denovo12739	Dermabacter_hominis
denovo12741	Streptococcus_dentisani
denovo12742	Alloprevotella_tannerae
denovo12747	Prevotella_jejuni
denovo12747	Prevotella_histicola
denovo12748	Prevotella_oulorum
denovo1275	Actinobacillus_seminis
denovo12754	Staphylococcus_aureus_subsp._aureus
denovo12754	Staphylococcus_aureus_subsp._anaerobius
denovo12755	Actinomyces_europaeus
denovo12756	Prevotella_oris
denovo12757	Streptococcus_australis
denovo12759	Prevotella_jejuni
denovo1276	Rothia_mucilaginosa
denovo12760	Bacillus_coagulans
denovo12762	Kingella_oralis
denovo12763	Tannerella_forsythia
denovo12764	Stomatobaculum_longum
denovo12765	Parabacteroides_chartae
denovo12765	Macellibacteroides_fermentans
denovo12767	Parvimonas_micra
denovo12768	Peptoniphilus_lacrimalis
denovo1277	Bacteroides_coprophilus
denovo12772	Staphylococcus_aureus_subsp._aureus
denovo12772	Staphylococcus_aureus_subsp._anaerobius
denovo12775	Ureaplasma_parvum
denovo12778	Rothia_mucilaginosa
denovo1278	Prevotella_copri
denovo12782	Staphylococcus_aureus_subsp._aureus
denovo12782	Staphylococcus_aureus_subsp._anaerobius
denovo12783	Corynebacterium_xerosis
denovo12787	Oribacterium_sinus
denovo1279	Dialister_invisus
denovo12790	Anaeroglobus_geminatus
denovo12797	Prevotella_jejuni
denovo12799	Atopobium_rimae
denovo1280	Streptococcus_cristatus
denovo12800	Alloprevotella_rava
denovo12801	Stomatobaculum_longum
denovo12802	Prevotella_intermedia
denovo12803	Campylobacter_concisus
denovo12807	Corynebacterium_kroppenstedtii
denovo12808	Prevotella_melaninogenica
denovo12808	Prevotella_jejuni
denovo12809	Lactobacillus_fermentum
denovo12810	Clostridium_leptum
denovo12812	Prevotella_enoeca
denovo12813	Bacteroides_faecichinchillae
denovo12816	Actinomyces_vaccimaxillae
denovo12817	Streptococcus_salivarius_subsp._salivarius
denovo1282	Prevotella_oulorum
denovo12821	Granulicatella_adiacens
denovo12822	Staphylococcus_aureus_subsp._aureus
denovo12822	Staphylococcus_aureus_subsp._anaerobius
denovo12823	Prevotella_histicola
denovo12824	Actinomyces_europaeus
denovo12825	Anaerococcus_hydrogenalis
denovo12828	Fusobacterium_nucleatum_subsp._nucleatum
denovo12829	Bacteroides_uniformis
denovo12831	Oceanibaculum_pacificum
denovo12833	Streptococcus_parasanguinis
denovo12837	Fusobacterium_canifelinum
denovo12839	Pseudonocardia_yuanmonensis
denovo12840	Alloprevotella_tannerae
denovo12841	Capnocytophaga_sputigena
denovo12842	Haemophilus_parainfluenzae
denovo12843	Oceanibaculum_pacificum
denovo12844	Prevotella_melaninogenica
denovo12845	Enterococcus_faecalis
denovo12847	Prevotella_salivae
denovo12848	Streptococcus_mitis
denovo12849	Actinomyces_georgiae
denovo1285	Streptococcus_peroris
denovo12851	Streptococcus_parasanguinis
denovo12852	Streptococcus_oralis
denovo12854	Parvimonas_micra
denovo12855	Capnocytophaga_leadbetteri
denovo12856	Sphingomonas_aerophila
denovo12858	Streptococcus_mitis
denovo12862	Prevotella_nanceiensis
denovo12863	Streptococcus_infantis
denovo12864	Oceanicola_marinus
denovo12864	Erythrobacter_flavus
denovo12865	Eikenella_corrodens
denovo12868	Prevotella_oris
denovo12869	Ureaplasma_parvum
denovo12871	Allisonella_histaminiformans
denovo12875	Porphyromonas_endodontalis
denovo12876	Enterococcus_faecalis
denovo1288	Megasphaera_micronuciformis
denovo12881	Mycobacterium_longobardum
denovo12882	Porphyromonas_catoniae
denovo12883	Actinomyces_israelii
denovo12885	Streptococcus_parasanguinis
denovo12886	Streptococcus_anginosus
denovo1289	Campylobacter_lanienae
denovo12890	Stomatobaculum_longum
denovo12894	Veillonella_parvula
denovo12898	Streptococcus_mitis
denovo12899	Campylobacter_showae
denovo129	Blastococcus_saxobsidens
denovo1290	Streptococcus_gordonii
denovo12900	Capnocytophaga_sputigena
denovo12903	Staphylococcus_epidermidis
denovo12905	Prevotella_jejuni
denovo12907	Prevotella_pallens
denovo12910	Dialister_invisus
denovo12911	Streptococcus_peroris
denovo12915	Gemella_haemolysans
denovo12918	Capnocytophaga_leadbetteri
denovo12921	Prevotella_denticola
denovo12925	Streptococcus_parasanguinis
denovo12926	Lactobacillus_crispatus
denovo12927	Streptococcus_parasanguinis
denovo12928	Leptotrichia_wadei
denovo1293	Corynebacterium_pseudodiphtheriticum
denovo12930	Bergeriella_denitrificans
denovo12932	Prevotella_jejuni
denovo12933	Streptococcus_dentisani
denovo12936	Actinomyces_meyeri
denovo12939	Dialister_invisus
denovo1294	Streptomyces_thermospinosisporus
denovo1294	Streptomyces_thermodiastaticus
denovo1294	Streptomyces_thermocarboxydovorans
denovo12941	Veillonella_parvula
denovo12944	Leptotrichia_shahii
denovo12945	Granulicatella_adiacens
denovo12951	Corynebacterium_lipophiloflavum
denovo12953	Pedobacter_arcticus
denovo12956	Megasphaera_micronuciformis
denovo12957	Megasphaera_sueciensis
denovo12958	Streptococcus_vestibularis
denovo12958	Streptococcus_salivarius_subsp._salivarius
denovo12959	Megasphaera_sueciensis
denovo1296	Actinomyces_turicensis
denovo12960	Streptococcus_infantis
denovo12963	Anaerococcus_lactolyticus
denovo12964	Actinomyces_odontolyticus
denovo12964	Actinomyces_meyeri
denovo12965	Granulicatella_adiacens
denovo12968	Prevotella_denticola
denovo12971	Lactobacillus_gasseri
denovo12975	Prevotella_denticola
denovo12976	Granulicatella_adiacens
denovo12977	Prevotella_melaninogenica
denovo12979	Fusobacterium_nucleatum_subsp._polymorphum
denovo12981	Streptococcus_infantis
denovo12983	Prevotella_nanceiensis
denovo12985	Nocardioides_alpinus
denovo12986	Streptococcus_gordonii
denovo12987	Streptococcus_oralis
denovo12988	Streptococcus_lactarius
denovo12991	Leptotrichia_shahii
denovo12992	Jeotgalicoccus_halotolerans
denovo12995	Prevotella_intermedia
denovo12996	Fusobacterium_nucleatum_subsp._polymorphum
denovo1300	Prevotella_jejuni
denovo13002	Parabacteroides_chartae
denovo13002	Macellibacteroides_fermentans
denovo13005	Lactobacillus_taiwanensis
denovo13005	Lactobacillus_gasseri
denovo13006	Streptococcus_oralis
denovo1301	Aeromonas_sobria
denovo1301	Aeromonas_salmonicida_subsp._salmonicida
denovo1301	Aeromonas_salmonicida_subsp._masoucida
denovo1301	Aeromonas_popoffii
denovo1301	Aeromonas_encheleia
denovo1301	Aeromonas_bestiarum
denovo13010	Bacteroides_acidifaciens
denovo13015	Prevotella_veroralis
denovo13016	Porphyromonas_gingivalis
denovo13018	Pedomicrobium_manganicum
denovo13018	Marinicauda_pacifica
denovo13019	Streptococcus_australis
denovo1302	Porphyromonas_catoniae
denovo13020	Oleiphilus_messinensis
denovo13024	Porphyromonas_catoniae
denovo13027	Filifactor_villosus
denovo1303	Ureaplasma_parvum
denovo13030	Staphylococcus_aureus_subsp._aureus
denovo13030	Staphylococcus_aureus_subsp._anaerobius
denovo13038	Paraprevotella_xylaniphila
denovo13038	Bacteroides_acidifaciens
denovo13040	Gemella_haemolysans
denovo13044	Veillonella_denticariosi
denovo13045	Prevotella_denticola
denovo13046	Prevotella_salivae
denovo13048	Roseomonas_mucosa
denovo13049	Haemophilus_influenzae
denovo1305	Rothia_mucilaginosa
denovo13054	Fusobacterium_nucleatum_subsp._polymorphum
denovo13055	Phocaeicola_abscessus
denovo13057	Alloprevotella_tannerae
denovo13058	Prevotella_pallens
denovo13060	Prevotella_multiformis
denovo13061	Prevotella_histicola
denovo13067	Veillonella_atypica
denovo13068	Selenomonas_sputigena
denovo13069	Oribacterium_sinus
denovo1307	Porphyromonas_catoniae
denovo13070	Prevotella_denticola
denovo13072	Prevotella_jejuni
denovo13074	Anaeroglobus_geminatus
denovo13075	Veillonella_denticariosi
denovo13076	Lactobacillus_fermentum
denovo1308	Porphyromonas_endodontalis
denovo13083	Lactobacillus_fermentum
denovo13084	Neisseria_sicca
denovo13091	Gemella_morbillorum
denovo13094	Capnocytophaga_sputigena
denovo13095	Actinomyces_dentalis
denovo13096	Zhihengliuella_aestuarii
denovo13097	Fusobacterium_simiae
denovo13099	Corynebacterium_singulare
denovo1310	Streptococcus_oralis
denovo13100	Porphyromonas_asaccharolytica
denovo13101	Treponema_denticola
denovo13102	Parvimonas_micra
denovo13107	Porphyromonas_catoniae
denovo13109	Porphyromonas_catoniae
denovo13110	Capnocytophaga_leadbetteri
denovo13111	Streptococcus_gordonii
denovo13116	Fusobacterium_nucleatum_subsp._vincentii
denovo13116	Fusobacterium_nucleatum_subsp._nucleatum
denovo13117	Dialister_micraerophilus
denovo13121	Anoxybacillus_tepidamans
denovo13123	Prevotella_denticola
denovo13124	Porphyromonas_catoniae
denovo13125	Prevotella_salivae
denovo13127	Prevotella_denticola
denovo1313	Streptococcus_pseudopneumoniae
denovo1313	Streptococcus_mitis
denovo13131	Parvimonas_micra
denovo13132	Rothia_mucilaginosa
denovo13133	Rothia_mucilaginosa
denovo13134	Corynebacterium_simulans
denovo13135	Parvimonas_micra
denovo13136	Anaerococcus_tetradius
denovo1314	Porphyromonas_endodontalis
denovo13140	Caldilinea_aerophila
denovo13142	Sphingomonas_sanxanigenens
denovo13142	Sphingomonas_changbaiensis
denovo13146	Treponema_socranskii_subsp._socranskii
denovo13148	Alloprevotella_tannerae
[truncated: 20,668 more rows]
