# Supplementary material for: Composition and dynamics of the respiratory tract microbiome in intubated patients
Source: Microbiome. 2016 Feb 11;4:7. doi: 10.1186/s40168-016-0151-8 (PMC4750361; doi:10.1186/s40168-016-0151-8)
Supplement: Additional file 5: — R markdown analysis outline. The code used to read study data, aggregate OTUs for heatmap analysis, determine OTU proportional abundance, evaluate alpha and beta diversity, and perform generalized estimating equations (GEE) modeling of longitudinal data is demonstrated. (RMD 8.30 KB) [file 40168_2016_151_MOESM5_ESM.rmd]

---
title: "Composition and dynamics of the respiratory tract microbiome in intubated patients - Analysis Outline"
author: "Brendan J. Kelly"
date: "12/9/2015"
output: html_document
---

# Composition and dynamics of the respiratory tract microbiome in intubated patients

## Availability of Data and Metadata

OTU tables (closed-reference and de-novo) are provided as supplementary files. Raw sequence data is available via the National Center for Biotechnology Information Sequence Read Archive (SRP062137). Sample metadata is encoded in the sample name and extended in Tables 1 and 2 of the text. Antibiotic metadata is depicted in Figure 1.

```{r}

read_OTU_table <- function(otu_table=file.choose()) {
  o <- as.matrix(read.delim(otu_table,row.names=1,header=TRUE,stringsAsFactors=FALSE))
  return(o)
}

otu_cr <- read_OTU_table("otu_cr_op_et.txt")
str(otu_cr)

otu_dn <- read_OTU_table("otu_dn_op_et.txt")
str(otu_dn)

sample_data <- data.frame(sample = colnames(otu_cr), stringsAsFactors = FALSE)
sample_data$subject <- sapply(strsplit(sample_data$sample,split=".",fixed=TRUE),FUN=function(x) {x[2]})
sample_data$site <- sapply(strsplit(sample_data$sample,split=".",fixed=TRUE),FUN=function(x) {x[3]})
sample_data$date_string <- sapply(strsplit(sample_data$sample,split=".",fixed=TRUE),FUN=function(x) {x[4]})
sample_data$date <- as.Date(sample_data$date_string,"%Y%m%d")
sample_data <- plyr::ddply(sample_data,plyr::.(subject),transform,dpi=as.numeric(date-min(date)))
str(sample_data)

```

## Notes

To minimize potential confounding by the difference in sequencing platform between control subjects (Roche/454) and intubated subjects (Illumina MiSeq), comparisons between were made based on closed-reference OTUs. The analysis of intubated subjects alone made used of de-novo OTUs and BLAST to improve taxonomic assignment. See Methods section for further details.

## Heatmap Analysis of OTU Taxonomy

Aggregate OTUs at the family level for heatmap analysis (Figure 2).

```{r}

aggregate_OTU <- function(otu_table) {
  o <- reshape2::acast(reshape2::melt(otu_table),Var1~Var2,value.var="value",fun.aggregate=sum)
  return(o)
}

cr_assignments <- read.delim(file="closed_ref_assignment_qiime.txt", header=TRUE)

cr_assignments <- structure(.Data=cr_assignments$assignment,.Names=cr_assignments$otu)

otu_cr_family <- otu_cr
rownames(otu_cr_family) <- cr_assignments[rownames(otu_cr_family)]
str(otu_cr_family)

make_OTU_df <- function(otu_table_taxa_labelled) {
  o <- reshape2::melt(otu_table_taxa_labelled,varnames=c("taxon","sample"),value.name="count",as.is=TRUE)
  o$subject <- sapply(strsplit(o$sample,"_",fixed=TRUE),FUN=function(x) {x[1]})
  o$site <- sapply(strsplit(o$sample,"_",fixed=TRUE),FUN=function(x) {x[3]})
  o$date <- sapply(strsplit(o$sample,"_",fixed=TRUE),FUN=function(x) {x[2]})
  o$date <- as.Date(o$date,"%Y%m%d")
  o <- plyr::ddply(o,plyr::.(subject),transform,dpi=as.numeric(date-min(date)))
  o$dpi_text <- ifelse(o$dpi > 9,as.character(o$dpi),paste0("0",as.character(o$dpi)))
  o$label_study_subject_site_date <- paste(o$study,o$subject,o$site,o$date,sep=" ")
  o$label_study_subject_date <- paste(o$study,o$subject,o$date,sep=" ")  
  o$label_subject_date <- paste("Subject",o$subject,o$date,sep=" ")
  o$kingdom <- gsub("^k__","",sapply(strsplit(o$taxon,"; ",fixed=TRUE),FUN=function(x) {x[1]}))
  o$kingdom[o$kingdom==""] <- NA
  o$kingdom[is.na(o$kingdom)] <- "Unassigned"
  o$phylum <- gsub("^p__","",sapply(strsplit(o$taxon,"; ",fixed=TRUE),FUN=function(x) {x[2]}))
  o$phylum[o$phylum==""] <- NA
  o$phylum[is.na(o$phylum)] <- "Unassigned"
  o$class <- gsub("^c__","",sapply(strsplit(o$taxon,"; ",fixed=TRUE),FUN=function(x) {x[3]}))
  o$class[o$class==""] <- NA
  o$class[is.na(o$class)] <- "Unassigned"
  o$order <- gsub("^o__","",sapply(strsplit(o$taxon,"; ",fixed=TRUE),FUN=function(x) {x[4]}))
  o$order[o$order==""] <- NA
  o$order[is.na(o$order)] <- "Unassigned"
  o$family <- gsub("^f__","",sapply(strsplit(o$taxon,"; ",fixed=TRUE),FUN=function(x) {x[5]}))
  o$family[o$family==""] <- NA
  o$family[is.na(o$family)] <- "Unassigned"
  o$genus <- gsub("^g__","",sapply(strsplit(o$taxon,"; ",fixed=TRUE),FUN=function(x) {x[6]}))
  o$genus[o$genus==""] <- NA
  o$genus[is.na(o$genus)] <- "Unassigned"
  o$species <- gsub("^s__","",sapply(strsplit(o$taxon,"; ",fixed=TRUE),FUN=function(x) {x[7]}))
  o$species[o$species==""] <- NA
  o$species[is.na(o$species)] <- "Unassigned"
  o$genus_species <- paste(o$genus,o$species,sep=" ")
  o$genus_species <- gsub(" Unassigned$","",o$genus_species)
  o$family_phylum <- paste0(o$family," (",o$phylum,")")
  o$family_phylum <- gsub("Unassigned (Unassigned)", "Unassigned",o$family_phylum)
  o$family_correct <- o$family
  o$family_correct[o$family=="Unassigned"] <- paste0("Phylum: ",o$phylum[o$family=="Unassigned"])
  return(o)
}

sum_OTU_df <- function(otu_df,phylum_level="family",read_threshold=200) {
  o <- plyr::ddply(otu_df,c("sample",phylum_level),plyr::summarise,count=sum(count))
  o <- plyr::ddply(o,plyr::.(sample),transform,prop=count/sum(count))
  o <- plyr::ddply(o,plyr::.(sample),transform,sample_sum=sum(count))
  o <- plyr::ddply(o,phylum_level,transform,phylum_sum=sum(count))
  o <- subset(o,phylum_sum>=read_threshold)
  colnames(o)[colnames(o)==phylum_level] <- "assignment"
  return(o)
}

otu_cr_family_df <- make_OTU_df(otu_cr_family)
str(otu_cr_family_df)

otu_cr_family_sum <- sum_OTU_df(otu_cr_family_df)
str(otu_cr_family_sum)

ggplot2::qplot(data=otu_cr_family_sum,x=sample,y=assignment,fill=prop,geom="tile")

```

## OTU Proportional Abundance

OTU proportional abundance can be calculated directly from the included OTU tables (Figure 3).

```{r}

otu_cr_prop <- apply(otu_cr,MARGIN=2,FUN=function(x) {x/sum(x)})
colSums(otu_cr_prop)
apply(otu_cr_prop,MARGIN=2,max)

```

## Alpha Diversity Analysis

The vegan package permits analysis of alpha diversity (Figure 4).

```{r}

vegan::diversity(otu_cr,index="shannon",MARGIN=2)

```

## Beta Diversity Analysis

The vegan package also permits calculation of pairwise distances and PERMANOVA testing applied to a matrix of pairwise distances (i.e., beta diversity).

```{r}

calc_unweighted_jaccard <- function(otu_table) {
  d <- vegan::vegdist(t(otu_table), method="jaccard", binary=TRUE)
  return(as.matrix(d))
}

calc_weighted_jaccard <- function(otu_table) {
  d <- vegan::vegdist(t(otu_table), method="jaccard", binary=FALSE)
  return(as.matrix(d))
}

sample_2_subject <- structure(.Data=sample_data$subject,.Names=sample_data$sample)

otu_dn_lrt <- otu_dn[,grep("ET",colnames(otu_dn))]

otu_dn_lrt_subject <- otu_dn_lrt
colnames(otu_dn_lrt_subject) <- sample_2_subject[colnames(otu_dn_lrt_subject)]
subject_filter <- table(colnames(otu_dn_lrt_subject)) > 1
otu_dn_lrt_subject <- otu_dn_lrt_subject[,subject_filter]
str(otu_dn_lrt_subject)

otu_dn_uj <- calc_unweighted_jaccard(otu_dn_lrt_subject)
otu_dn_wj <- calc_weighted_jaccard(otu_dn_lrt_subject)

vegan::adonis(as.dist(otu_dn_wj) ~ colnames(otu_dn_wj), permutations=1000)

```

## Generalized Estimating Equation (GEE) Modeling of Longitudinal Data

Generalized estimating equation modeling is performed via the geepack package’s “geeglm” function. The subject ID is incorporated as the cluster variable, the days post intubation as the index of repeated measures, and the correlation structure is specified as “independence” based upon visual inspection of the covariance matrix.

```{r}

#' maximum proportional OTU abundance
otu_cr_max <- apply(otu_cr_prop,MARGIN=2,max)

sample_2_dpi <- structure(.Data=sample_data$dpi,.Names=sample_data$sample)

sample_2_site <- structure(.Data=sample_data$site,.Names=sample_data$sample)


otu_cr_max <- data.frame(sample=names(otu_cr_max),max_prop=otu_cr_max,dpi=sample_2_dpi[names(otu_cr_max)],subject=sample_2_subject[(names(otu_cr_max))], site=sample_2_site[(names(otu_cr_max))], stringsAsFactors = FALSE)

str(otu_cr_max)

#' visualize covariance
table(otu_cr_max$dpi)

max_mat <- with(otu_cr_max, matrix(c(max_prop[dpi==0], max_prop[dpi==1], max_prop[dpi==2], max_prop[dpi==3], max_prop[dpi==4], max_prop[dpi==5], max_prop[dpi==6], max_prop[dpi==7], max_prop[dpi==8], max_prop[dpi==9], max_prop[dpi==12], max_prop[dpi==14]), ncol = 12))

max_cor <- cor(max_mat)

corrplot::corrplot(max_cor,method = "circle")

#' GEE (independence correlation structure)

str(otu_cr_max)

example_gee_model <- geepack::geeglm(max_prop~site,data=otu_cr_max,id=subject,family=gaussian(),wave=dpi)

summary(example_gee_model)

```
